# Supplementary material for: Wild canids and the ecological traps facing the climate change and deforestation in the Amazon Forest
Source: Ecol Evol. 2023 Jun 9;13(6):e10150. doi: 10.1002/ece3.10150 (PMC10251424; doi:10.1002/ece3.10150)
Supplement: Supplementary file 1 — Table S1. [file ECE3-13-e10150-s002.xlsx]

## Sheet: Planilha1
Table S1. Database of occurrence records of the three species of Amazonian canids
*Rocha, Daniel G., et al. 2020. “Wild dogs at stake: deforestation threatens the only Amazon endemic canid, the short-eared dog (Atelocynus microtis).” Royal Society open science 7.4 (2020): 190717.
**GBIF Occurrence Download https://doi.org/10.15468/dl.dyy7qk
*** Nagy-Reis el al. (2020). NEOTROPICAL CARNIVORES: a data set on carnivore distribution in the Neotropics, https://doi.org/10.1002/ecy.3128
**** SpeciesLink
Source(*,**, ***,****)	Species	Recorded Date	Author/Colector	Country	State/District	Longitude	Latitude	Type of record
GBIF	Atelocynus microtis	1968	Gardner, Alfred L.	Peru	unknown	-71.217	-10.133	Colected
GBIF	Atelocynus microtis	1979	James L. Patton	Peru	unknown	-77.751	-4.022	Colected
GBIF	Atelocynus microtis	1931	unknown	Peru	Maynas	-73.2854	-3.73202	Colected
GBIF	Atelocynus microtis	1965	unknown	Colombia	unknown	-71.736	-2.13593	Observed
GBIF	Atelocynus microtis	unknown	Torres, Rodrigo	Colombia	PiÃ±alito	-73.8556	3.63414	Observed
GBIF	Atelocynus microtis	1968	J. Schunke	Peru	Maynas	-73.2854	-3.73202	Observed
GBIF	Atelocynus microtis	1999	Olalla y Hijos	Peru	Atalaya	-73.3671	-10.7395	Observed
GBIF	Atelocynus microtis	1996	unknown	Peru	Manu	-71.1333	-12.2	Colected
GBIF	Atelocynus microtis	1962	unknown	Colombia	unknown	-72.9668	2.01688	Observed
GBIF	Atelocynus microtis	1961	W. Cox	Peru	unknown	-74.45	-4.62	Colected
GBIF	Atelocynus microtis	1961	Louise H. Emmons	Peru	unknown	-68.882	-12.957	Observed
GBIF	Atelocynus microtis	1992	unknown	Peru	Maynas	-73.2854	-3.73202	Colected
GBIF	Atelocynus microtis	1930	R. W. Hodges	Ecuador	unknown	-77.983	-1.35848	Colected
GBIF	Atelocynus microtis	1958	unknown	Peru	Manu	-71.269	-12.6683	Colected
GBIF	Atelocynus microtis	1999	unknown	Peru	Carabaya	-69.6833	-13.5167	Colected
GBIF	Atelocynus microtis	1941	Kent S. Smith	Bolívia	unknown	-66.85	-10.667	Observed
GBIF	Atelocynus microtis	1931	Matt Muir	Peru	unknown	-70.6634	-9.78551	Observed
GBIF	Atelocynus microtis	2002	Lucia Luna	Bolívia	unknown	-66.733	-10.767	Observed
GBIF	Atelocynus microtis	1992	unknown	Colombia	unknown	-72.9668	2.01688	Observed
GBIF	Atelocynus microtis	1927	unknown	Peru	Maynas	-73.2854	-3.73202	Colected
GBIF	Atelocynus microtis	1992	O'Neill, John P.	Peru	unknown	-71.217	-10.133	Colected
GBIF	Atelocynus microtis	1971	unknown	Peru	Maynas	-73.2854	-3.73202	Observed
GBIF	Atelocynus microtis	1966	Collector(s): James L. Patton	Peru	unknown	-71.2167	-10.1333	Colected
GBIF	Atelocynus microtis	1968	Townsend, Wendy	Colombia	Araracuara	-72.3876	-0.600808	Observed
SpeciesLink	Atelocynus microtis	unknown	Fundación Puerto Rastrojo	Colombia	Meta	-73.9167	2.75	Observed
SpeciesLink	Atelocynus microtis	unknown	Fundación Puerto Rastrojo	Colombia	Vaupés	-70.2383	1.275	Observed
SpeciesLink	Atelocynus microtis	unknown	Fundación Puerto Rastrojo	Colombia	Vaupés	-69.5	-1.09333	Observed
SpeciesLink	Atelocynus microtis	unknown	Fundación Puerto Rastrojo	Colombia	Meta	-73.5561	4.26861	Observed
SpeciesLink	Atelocynus microtis	unknown	Fundación Puerto Rastrojo	Colombia	Vaupés	-69.9656	0.954167	Observed
SpeciesLink	Atelocynus microtis	unknown	Fundación Puerto Rastrojo	Colombia	Meta	-72.75	2.58333	Observed
SpeciesLink	Atelocynus microtis	unknown	Fundación Puerto Rastrojo	Colombia	unknown	-65.0451	5.39977	Observed
SpeciesLink	Atelocynus microtis	unknown	SEMA-Acre	Brazil	Acre	-72.67	-7.64778	Observed
SpeciesLink	Atelocynus microtis	unknown	SEMA-Acre	Brazil	Acre	-73.6611	-7.43167	Observed
Rocha et al. 2020*	Atelocynus microtis	2012	André Luis Botelho de Moura, Armando Muniz Calouro, Luiz Borges	Brazil	unknown	-71.9228	-8.98078	camera trap
Rocha et al. 2020	Atelocynus microtis	2013	André Luis Botelho de Moura, Armando Muniz Calouro, Luiz Borges	Brazil	unknown	-69.4447	-9.05025	camera trap
Rocha et al. 2020	Atelocynus microtis	2013	André Luis Botelho de Moura, Armando Muniz Calouro, Luiz Borges	Brazil	unknown	-69.4648	-9.03375	camera trap
Rocha et al. 2020	Atelocynus microtis	2013	André Luis Botelho de Moura, Armando Muniz Calouro, Luiz Borges	Brazil	unknown	-69.4513	-9.04574	camera trap
Rocha et al. 2020	Atelocynus microtis	2013	André Luis Botelho de Moura, Armando Muniz Calouro, Luiz Borges	Brazil	unknown	-68.1984	-9.32785	Observed
Rocha et al. 2020	Atelocynus microtis	2014	André Luis Botelho de Moura, Armando Muniz Calouro, Luiz Borges	Brazil	unknown	-72.5356	-8.22491	camera trap
Rocha et al. 2020	Atelocynus microtis	2009	André Luis Ravetta, Fernanda Santos, Ana Albernaz	Brazil	unknown	-55.4773	-4.61179	camera trap
Rocha et al. 2020	Atelocynus microtis	2009	André Luis Ravetta, Fernanda Santos, Ana Albernaz	Brazil	unknown	-55.2338	-4.5285	camera trap
Rocha et al. 2020	Atelocynus microtis	2013	Hugo Cardoso de Moura Costa, Carlos Peres	Brazil	unknown	-67.8698	-5.88437	camera trap
Rocha et al. 2020	Atelocynus microtis	2014	Hugo Cardoso de Moura Costa, Carlos Peres	Brazil	unknown	-67.8784	-5.79845	camera trap
Rocha et al. 2020	Atelocynus microtis	2015	Hugo Cardoso de Moura Costa, Carlos Peres	Brazil	unknown	-67.2075	-5.3949	camera trap
Rocha et al. 2020	Atelocynus microtis	2015	Hugo Cardoso de Moura Costa, Carlos Peres	Brazil	unknown	-67.2283	-5.08418	camera trap
Rocha et al. 2020	Atelocynus microtis	2014	Ilnaiara Gonçalves de Sousa, Tiago Juruá Damo Ranzi	Brazil	unknown	-68.9503	-9.26194	camera trap
Rocha et al. 2020	Atelocynus microtis	2015	Ilnaiara Gonçalves de Sousa, Tiago Juruá Damo Ranzi	Brazil	unknown	-68.9503	-9.26194	camera trap
Rocha et al. 2020	Atelocynus microtis	2015	Ilnaiara Gonçalves de Sousa, Tiago Juruá Damo Ranzi	Brazil	unknown	-69.2575	-9.18694	camera trap
Rocha et al. 2020	Atelocynus microtis	2013	Luiz Henrique Medeiros Borges, Armando Muniz Calouro	Brazil	unknown	-69.9685	-9.41143	camera trap
Rocha et al. 2020	Atelocynus microtis	2013	Luiz Henrique Medeiros Borges, Armando Muniz Calouro	Brazil	unknown	-69.988	-9.4611	camera trap
Rocha et al. 2020	Atelocynus microtis	2013	Mark Abrahams	Brazil	unknown	-67.2074	-5.3983	camera trap
Rocha et al. 2020	Atelocynus microtis	2013	Mark Abrahams	Brazil	unknown	-67.1981	-5.41371	camera trap
Rocha et al. 2020	Atelocynus microtis	2013	Mark Abrahams	Brazil	unknown	-67.1383	-5.37875	camera trap
Rocha et al. 2020	Atelocynus microtis	2013	Mark Abrahams	Brazil	unknown	-67.185	-5.04194	camera trap
Rocha et al. 2020	Atelocynus microtis	2013	Mark Abrahams	Brazil	unknown	-67.2143	-5.0661	camera trap
Rocha et al. 2020	Atelocynus microtis	2013	Mark Abrahams	Brazil	unknown	-67.2149	-5.01241	camera trap
Rocha et al. 2020	Atelocynus microtis	2013	Mark Abrahams	Brazil	unknown	-67.3526	-5.21839	camera trap
Rocha et al. 2020	Atelocynus microtis	2013	Mark Abrahams	Brazil	unknown	-66.9686	-4.8384	camera trap
Rocha et al. 2020	Atelocynus microtis	2013	Mark Abrahams	Brazil	unknown	-66.9868	-4.92291	camera trap
Rocha et al. 2020	Atelocynus microtis	2013	Mark Abrahams	Brazil	unknown	-67.7285	-5.97278	camera trap
Rocha et al. 2020	Atelocynus microtis	2013	Mark Abrahams	Brazil	unknown	-67.899	-5.68193	camera trap
Rocha et al. 2020	Atelocynus microtis	2013	Mark Abrahams	Brazil	unknown	-67.7801	-5.5769	camera trap
Rocha et al. 2020	Atelocynus microtis	2013	Mark Abrahams	Brazil	unknown	-67.5689	-5.65222	camera trap
Rocha et al. 2020	Atelocynus microtis	2013	Mark Abrahams	Brazil	unknown	-67.6093	-5.47584	camera trap
Rocha et al. 2020	Atelocynus microtis	2014	Mark Abrahams	Brazil	unknown	-67.2834	-5.54887	camera trap
Rocha et al. 2020	Atelocynus microtis	2014	Mark Abrahams	Brazil	unknown	-67.3047	-5.12138	camera trap
Rocha et al. 2020	Atelocynus microtis	2014	Mark Abrahams	Brazil	unknown	-67.267	-5.05423	camera trap
Rocha et al. 2020	Atelocynus microtis	2014	Mark Abrahams	Brazil	unknown	-67.1559	-5.03133	camera trap
Rocha et al. 2020	Atelocynus microtis	2014	Mark Abrahams	Brazil	unknown	-66.7998	-5.09556	camera trap
Rocha et al. 2020	Atelocynus microtis	2009	Armando Calouro, Elaine Christina Oliveira do Carmo	Brazil	unknown	-68.6283	-9.43722	Observed
Rocha et al. 2020	Atelocynus microtis	2008	Fernanda da Silva Santos, Ana Cristina Mendes-Oliveiras, Marcela Guimarães Moreira Lima	Brazil	unknown	-65.3497	-4.88528	camera trap
Rocha et al. 2020	Atelocynus microtis	2011	Fernanda da Silva Santos, Ana Cristina Mendes-Oliveiras, Marcela Guimarães Moreira Lima	Brazil	unknown	-51.4961	-1.70599	camera trap
Rocha et al. 2020	Atelocynus microtis	2012	Fernanda da Silva Santos, Ana Cristina Mendes-Oliveiras, Marcela Guimarães Moreira Lima	Brazil	unknown	-51.4776	-1.73361	camera trap
Rocha et al. 2020	Atelocynus microtis	2012	Fernanda da Silva Santos, Ana Cristina Mendes-Oliveiras, Marcela Guimarães Moreira Lima	Brazil	unknown	-51.448	-1.71923	camera trap
Rocha et al. 2020	Atelocynus microtis	2010	Fabio Rohe, Andre Antunes	Brazil	unknown	-61.064	-4.4526	camera trap
Rocha et al. 2020	Atelocynus microtis	2010	Fabio Rohe, Andre Antunes	Brazil	unknown	-61.0853	-4.43489	camera trap
Rocha et al. 2020	Atelocynus microtis	2010	Fabio Rohe, Andre Antunes	Brazil	unknown	-61.1124	-4.51434	camera trap
Rocha et al. 2020	Atelocynus microtis	2010	Fabio Rohe, Andre Antunes	Brazil	unknown	-61.1195	-4.55408	camera trap
Rocha et al. 2020	Atelocynus microtis	2010	Fabio Rohe, Andre Antunes	Brazil	unknown	-61.1337	-4.53149	camera trap
Rocha et al. 2020	Atelocynus microtis	2010	Fabio Rohe, Andre Antunes	Brazil	unknown	-61.7855	-5.17864	camera trap
Rocha et al. 2020	Atelocynus microtis	2010	Fabio Rohe, Andre Antunes	Brazil	unknown	-61.7934	-5.18385	camera trap
Rocha et al. 2020	Atelocynus microtis	2010	Fabio Rohe, Andre Antunes	Brazil	unknown	-61.7935	-5.18393	camera trap
Rocha et al. 2020	Atelocynus microtis	2010	Fabio Rohe, Andre Antunes	Brazil	unknown	-61.8696	-5.22379	Observed
Rocha et al. 2020	Atelocynus microtis	2010	Fabio Rohe, Andre Antunes	Brazil	unknown	-62.0901	-5.41395	camera trap
Rocha et al. 2020	Atelocynus microtis	2010	Fabio Rohe, Andre Antunes	Brazil	unknown	-62.0919	-5.41758	camera trap
Rocha et al. 2020	Atelocynus microtis	2010	Fabio Rohe, Andre Antunes	Brazil	unknown	-62.0981	-5.40994	camera trap
Rocha et al. 2020	Atelocynus microtis	2011	Fabio Rohe, Andre Antunes	Brazil	unknown	-62.102	-5.45863	vestige
Rocha et al. 2020	Atelocynus microtis	2010	Fabio Rohe, Andre Antunes	Brazil	unknown	-62.1056	-5.40535	camera trap
Rocha et al. 2020	Atelocynus microtis	2010	Fabio Rohe, Andre Antunes	Brazil	unknown	-62.1135	-5.40119	camera trap
Rocha et al. 2020	Atelocynus microtis	2010	Fabio Rohe, Andre Antunes	Brazil	unknown	-62.1239	-5.41669	camera trap
Rocha et al. 2020	Atelocynus microtis	2011	Fabio Rohe, Andre Antunes	Brazil	unknown	-62.1512	-5.53903	vestige
Rocha et al. 2020	Atelocynus microtis	2010	Fabio Rohe, Andre Antunes	Brazil	unknown	-62.1805	-5.56567	camera trap
Rocha et al. 2020	Atelocynus microtis	2010	Fabio Rohe, Andre Antunes	Brazil	unknown	-62.1874	-5.52816	camera trap
Rocha et al. 2020	Atelocynus microtis	2010	Fabio Rohe, Andre Antunes	Brazil	unknown	-62.189	-5.53221	camera trap
Rocha et al. 2020	Atelocynus microtis	2010	Fabio Rohe, Andre Antunes	Brazil	unknown	-62.1968	-5.54357	camera trap
Rocha et al. 2020	Atelocynus microtis	2010	Fabio Rohe, Andre Antunes	Brazil	unknown	-62.1975	-5.54972	camera trap
Rocha et al. 2020	Atelocynus microtis	2012	Whaldener Endo, Torbjørn Haugaasen, Carlos A. Peres	Brazil	unknown	-67.8847	-6.44373	camera trap
Rocha et al. 2020	Atelocynus microtis	2011	Whaldener Endo, Torbjørn Haugaasen, Carlos A. Peres	Brazil	unknown	-67.9293	-6.33733	camera trap
Rocha et al. 2020	Atelocynus microtis	2011	Whaldener Endo, Torbjørn Haugaasen, Carlos A. Peres	Brazil	unknown	-67.8308	-6.36082	camera trap
Rocha et al. 2020	Atelocynus microtis	2011	Whaldener Endo, Torbjørn Haugaasen, Carlos A. Peres	Brazil	unknown	-68.2597	-6.69033	camera trap
Rocha et al. 2020	Atelocynus microtis	2011	Whaldener Endo, Torbjørn Haugaasen, Carlos A. Peres	Brazil	unknown	-68.2493	-6.70257	camera trap
Rocha et al. 2020	Atelocynus microtis	2011	Whaldener Endo, Torbjørn Haugaasen, Carlos A. Peres	Brazil	unknown	-68.2353	-6.58925	camera trap
Rocha et al. 2020	Atelocynus microtis	2012	Whaldener Endo, Torbjørn Haugaasen, Carlos A. Peres	Brazil	unknown	-68.704	-6.75818	camera trap
Rocha et al. 2020	Atelocynus microtis	2012	Whaldener Endo, Torbjørn Haugaasen, Carlos A. Peres	Brazil	unknown	-68.6939	-6.77118	camera trap
Rocha et al. 2020	Atelocynus microtis	2008	Marcela Guimarães Moreira Lima	Brazil	unknown	-50.5293	-5.79729	camera trap
Rocha et al. 2020	Atelocynus microtis	2008	Marcela Guimarães Moreira Lima	Brazil	unknown	-50.547	-5.78818	camera trap
Rocha et al. 2020	Atelocynus microtis	2008	Marcela Guimarães Moreira Lima	Brazil	unknown	-50.5436	-5.78465	camera trap
Rocha et al. 2020	Atelocynus microtis	2008	Marcela Guimarães Moreira Lima	Brazil	unknown	-50.5447	-5.78945	camera trap
Rocha et al. 2020	Atelocynus microtis	2013	Tadeu Oliveira	Brazil	unknown	-56.4541	-4.85467	unknown
Rocha et al. 2020	Atelocynus microtis	2013	Tadeu Oliveira	Brazil	unknown	-56.4361	-4.71708	unknown
Rocha et al. 2020	Atelocynus microtis	2013	Tadeu Oliveira	Brazil	unknown	-56.407	-4.63268	unknown
Rocha et al. 2020	Atelocynus microtis	2013	Tadeu Oliveira	Brazil	unknown	-56.2925	-4.50907	unknown
Rocha et al. 2020	Atelocynus microtis	2013	Tadeu Oliveira	Brazil	unknown	-56.172	-4.2551	unknown
Rocha et al. 2020	Atelocynus microtis	2013	Tadeu Oliveira	Brazil	unknown	-56.3964	-4.62985	unknown
Rocha et al. 2020	Atelocynus microtis	2013	Tadeu Oliveira	Brazil	unknown	-56.4439	-4.6897	unknown
Rocha et al. 2020	Atelocynus microtis	2013	Tadeu Oliveira	Brazil	unknown	-56.9107	-5.24471	unknown
Rocha et al. 2020	Atelocynus microtis	2015	Eduardo M. von Mühlen, Eduardo Venticinque	Brazil	unknown	-62.6778	-4.56591	camera trap
Rocha et al. 2020	Atelocynus microtis	2015	Eduardo M. von Mühlen, Eduardo Venticinque	Brazil	unknown	-62.6633	-4.54218	camera trap
Rocha et al. 2020	Atelocynus microtis	2006	Ana Rafaela D'Amico	Brazil	unknown	-61.5919	-10.1934	Observed
Rocha et al. 2020	Atelocynus microtis	2014	Emiliano Ramalho, João Valsecchi	Brazil	unknown	-64.7936	-3.29418	carcass
Rocha et al. 2020	Atelocynus microtis	2002	Anthony Giordano, Galo Zapata-Rios	Ecuador	unknown	-77.8075	-2.69041	camera trap
Rocha et al. 2020	Atelocynus microtis	1996	Anthony Giordano, Galo Zapata-Rios	Ecuador	unknown	-75.4059	-0.149652	Observed
Rocha et al. 2020	Atelocynus microtis	1999	Anthony Giordano, Galo Zapata-Rios	Ecuador	unknown	-76.0003	0.151785	carcass
Rocha et al. 2020	Atelocynus microtis	1998	Anthony Giordano, Galo Zapata-Rios	Ecuador	unknown	-76.2508	0.368311	Observed
Rocha et al. 2020	Atelocynus microtis	2011	Anthony Giordano, Galo Zapata-Rios	Ecuador	unknown	-76.4758	-0.49779	Observed
Rocha et al. 2020	Atelocynus microtis	1996	Anthony Giordano, Galo Zapata-Rios	Ecuador	unknown	-77.9702	-1.07095	Observed
Rocha et al. 2020	Atelocynus microtis	2004	Anthony Giordano, Galo Zapata-Rios	Ecuador	unknown	-77.9244	-3.0281	Observed
Rocha et al. 2020	Atelocynus microtis	2003	Anthony Giordano, Galo Zapata-Rios	Ecuador	unknown	-78.0646	-2.91184	carcass
Rocha et al. 2020	Atelocynus microtis	2002	Anthony Giordano, Galo Zapata-Rios	Ecuador	unknown	-77.7213	-2.04993	Observed
Rocha et al. 2020	Atelocynus microtis	2003	Anthony Giordano, Galo Zapata-Rios	Ecuador	unknown	-77.3169	-2.60431	carcass
Rocha et al. 2020	Atelocynus microtis	2009	Anthony Giordano, Galo Zapata-Rios	Ecuador	unknown	-75.7146	-1.0672	camera trap
Rocha et al. 2020	Atelocynus microtis	2008	Anthony Giordano, Galo Zapata-Rios	Ecuador	unknown	-75.8983	-0.246878	camera trap
Rocha et al. 2020	Atelocynus microtis	2004	Anthony Giordano, Galo Zapata-Rios	Ecuador	unknown	-77.639	-0.698895	carcass
Rocha et al. 2020	Atelocynus microtis	2012	Fabiano R. de Melo, Diego Afonso Silva	Brazil	unknown	-56.4716	-9.46981	vestige
Rocha et al. 2020	Atelocynus microtis	2015	Fabiano R. de Melo, Diego Afonso Silva	Brazil	unknown	-56.5703	-9.43503	Observed
Rocha et al. 2020	Atelocynus microtis	2015	Fabiano R. de Melo, Diego Afonso Silva	Brazil	unknown	-56.5698	-9.43458	camera trap
Rocha et al. 2020	Atelocynus microtis	2016	Fabiano R. de Melo, Diego Afonso Silva	Brazil	unknown	-56.7701	-9.56652	Observed
Rocha et al. 2020	Atelocynus microtis	2016	Fabiano R. de Melo, Diego Afonso Silva	Brazil	unknown	-56.5698	-9.43458	camera trap
Rocha et al. 2020	Atelocynus microtis	2016	Daniel Rocha	Brazil	unknown	-60.9398	-8.02501	camera trap
Rocha et al. 2020	Atelocynus microtis	2016	Daniel Rocha	Brazil	unknown	-60.9723	-8.28566	camera trap
Rocha et al. 2020	Atelocynus microtis	2016	Daniel Rocha	Brazil	unknown	-61.0393	-8.21968	camera trap
Rocha et al. 2020	Atelocynus microtis	2016	Daniel Rocha	Brazil	unknown	-61.6496	-8.44635	camera trap
Rocha et al. 2020	Atelocynus microtis	2016	Daniel Rocha	Brazil	unknown	-61.5017	-8.48095	camera trap
Rocha et al. 2020	Atelocynus microtis	2016	Daniel Rocha	Brazil	unknown	-61.2523	-8.63305	camera trap
Rocha et al. 2020	Atelocynus microtis	2016	Daniel Rocha	Brazil	unknown	-61.7175	-8.38393	camera trap
Rocha et al. 2020	Atelocynus microtis	2016	Daniel Rocha	Brazil	unknown	-61.2685	-8.64848	camera trap
Rocha et al. 2020	Atelocynus microtis	2016	Daniel Rocha	Brazil	unknown	-60.9832	-8.32335	camera trap
Rocha et al. 2020	Atelocynus microtis	2016	Daniel Rocha	Brazil	unknown	-60.9157	-8.40812	camera trap
Rocha et al. 2020	Atelocynus microtis	2016	Daniel Rocha	Brazil	unknown	-60.9745	-8.59482	camera trap
Rocha et al. 2020	Atelocynus microtis	2016	Daniel Rocha, Diogo Grabin	Brazil	unknown	-64.3083	-8.61826	camera trap
Rocha et al. 2020	Atelocynus microtis	2016	Daniel Rocha, Diogo Grabin	Brazil	unknown	-64.3758	-8.79265	camera trap
Rocha et al. 2020	Atelocynus microtis	2016	Daniel Rocha, Diogo Grabin	Brazil	unknown	-64.582	-8.68775	camera trap
Rocha et al. 2020	Atelocynus microtis	2016	Daniel Rocha, Diogo Grabin	Brazil	unknown	-64.4822	-8.85535	camera trap
Rocha et al. 2020	Atelocynus microtis	2016	Daniel Rocha, Diogo Grabin	Brazil	unknown	-64.7747	-8.95286	camera trap
Rocha et al. 2020	Atelocynus microtis	2016	Daniel Rocha, Diogo Grabin	Brazil	unknown	-64.6359	-8.97412	camera trap
Rocha et al. 2020	Atelocynus microtis	2016	Daniel Rocha, Diogo Grabin	Brazil	unknown	-64.579	-8.94195	camera trap
Rocha et al. 2020	Atelocynus microtis	2016	Daniel Rocha, Diogo Grabin	Brazil	unknown	-64.7177	-8.95018	camera trap
Rocha et al. 2020	Atelocynus microtis	2016	Daniel Rocha, Diogo Grabin	Brazil	unknown	-64.6828	-8.9468	camera trap
Rocha et al. 2020	Atelocynus microtis	2001	Robert Wallace	Bolívia	unknown	-67.7781	-14.5637	camera trap
Rocha et al. 2020	Atelocynus microtis	2001	Robert Wallace	Bolívia	unknown	-67.7382	-14.5776	camera trap
Rocha et al. 2020	Atelocynus microtis	2001	Robert Wallace	Bolívia	unknown	-67.6971	-14.5874	camera trap
Rocha et al. 2020	Atelocynus microtis	2001	Robert Wallace	Bolívia	unknown	-67.77	-14.53	camera trap
Rocha et al. 2020	Atelocynus microtis	2001	Robert Wallace	Bolívia	unknown	-67.73	-14.55	camera trap
Rocha et al. 2020	Atelocynus microtis	2002	Robert Wallace	Bolívia	unknown	-67.6665	-14.613	camera trap
Rocha et al. 2020	Atelocynus microtis	2002	Robert Wallace	Bolívia	unknown	-67.6833	-14.6331	camera trap
Rocha et al. 2020	Atelocynus microtis	2002	Robert Wallace	Bolívia	unknown	-67.7555	-14.6108	camera trap
Rocha et al. 2020	Atelocynus microtis	2002	Robert Wallace	Bolívia	unknown	-67.6878	-14.6074	camera trap
Rocha et al. 2020	Atelocynus microtis	2002	Robert Wallace	Bolívia	unknown	-67.7379	-14.5834	camera trap
Rocha et al. 2020	Atelocynus microtis	2002	Robert Wallace	Bolívia	unknown	-67.7194	-14.5834	camera trap
Rocha et al. 2020	Atelocynus microtis	2002	Robert Wallace	Bolívia	unknown	-67.7183	-14.5382	camera trap
Rocha et al. 2020	Atelocynus microtis	2002	Robert Wallace	Bolívia	unknown	-67.7544	-14.5325	camera trap
Rocha et al. 2020	Atelocynus microtis	2004	Robert Wallace	Bolívia	unknown	-68.7405	-13.6191	camera trap
Rocha et al. 2020	Atelocynus microtis	2005	Robert Wallace	Bolívia	unknown	-68.8199	-12.8325	camera trap
Rocha et al. 2020	Atelocynus microtis	2005	Robert Wallace	Bolívia	unknown	-68.8235	-12.8625	camera trap
Rocha et al. 2020	Atelocynus microtis	2008	Robert Wallace	Bolívia	unknown	-67.7656	-14.5922	camera trap
Rocha et al. 2020	Atelocynus microtis	2008	Robert Wallace	Bolívia	unknown	-67.7413	-14.5916	camera trap
Rocha et al. 2020	Atelocynus microtis	2008	Robert Wallace	Bolívia	unknown	-67.6918	-14.672	camera trap
Rocha et al. 2020	Atelocynus microtis	2008	Robert Wallace	Bolívia	unknown	-67.6643	-14.6453	camera trap
Rocha et al. 2020	Atelocynus microtis	2008	Robert Wallace	Bolívia	unknown	-67.6017	-14.6326	camera trap
Rocha et al. 2020	Atelocynus microtis	2008	Robert Wallace	Bolívia	unknown	-67.608	-14.6688	camera trap
Rocha et al. 2020	Atelocynus microtis	2008	Robert Wallace	Bolívia	unknown	-67.6597	-14.5955	camera trap
Rocha et al. 2020	Atelocynus microtis	2008	Robert Wallace	Bolívia	unknown	-67.7687	-14.5445	camera trap
Rocha et al. 2020	Atelocynus microtis	2008	Robert Wallace	Bolívia	unknown	-67.7181	-14.5376	camera trap
Rocha et al. 2020	Atelocynus microtis	2008	Robert Wallace	Bolívia	unknown	-67.5706	-14.5744	camera trap
Rocha et al. 2020	Atelocynus microtis	2008	Robert Wallace	Bolívia	unknown	-67.5642	-14.6894	camera trap
Rocha et al. 2020	Atelocynus microtis	2008	Robert Wallace	Bolívia	unknown	-67.5528	-14.6128	camera trap
Rocha et al. 2020	Atelocynus microtis	2008	Robert Wallace	Bolívia	unknown	-67.5317	-14.6226	camera trap
Rocha et al. 2020	Atelocynus microtis	2008	Robert Wallace	Bolívia	unknown	-67.492	-14.6156	camera trap
Rocha et al. 2020	Atelocynus microtis	2008	Robert Wallace	Bolívia	unknown	-67.5957	-14.5749	camera trap
Rocha et al. 2020	Atelocynus microtis	1999	Robert Wallace	Bolívia	unknown	-69.0167	-11.4	camera trap
Rocha et al. 2020	Atelocynus microtis	unknown	Robert Wallace	Bolívia	unknown	-65.8167	-17.1833	Skull/skin
Rocha et al. 2020	Atelocynus microtis	unknown	Robert Wallace	Bolívia	unknown	-62.5	-16	Skull/skin
Rocha et al. 2020	Atelocynus microtis	unknown	Robert Wallace	Bolívia	unknown	-63.6667	-17.45	Skull/skin
Rocha et al. 2020	Atelocynus microtis	2014	Anthony Giordano, John Blake	Ecuador	unknown	-76.1457	-0.62563	camera trap
Rocha et al. 2020	Atelocynus microtis	2014	Anthony Giordano, John Blake	Ecuador	unknown	-76.1561	-0.62616	camera trap
Rocha et al. 2020	Atelocynus microtis	2008	Anthony Giordano, John Blake	Ecuador	unknown	-76.1451	-0.63242	camera trap
Rocha et al. 2020	Atelocynus microtis	2011	Anthony Giordano, John Blake	Ecuador	unknown	-76.138	-0.62666	camera trap
Rocha et al. 2020	Atelocynus microtis	2008	Anthony Giordano, John Blake	Ecuador	unknown	-76.1682	-0.62245	camera trap
Rocha et al. 2020	Atelocynus microtis	2011	Anthony Giordano, John Blake	Ecuador	unknown	-76.1697	-0.62782	camera trap
Rocha et al. 2020	Atelocynus microtis	2008	Anthony Giordano, John Blake	Ecuador	unknown	-76.1646	-0.63426	camera trap
Rocha et al. 2020	Atelocynus microtis	2001	Anthony Giordano, John Blake	Ecuador	unknown	-76.1436	-0.64107	camera trap
Rocha et al. 2020	Atelocynus microtis	2016	Anthony Giordano, John Blake	Ecuador	unknown	-76.1421	-0.64986	camera trap
Rocha et al. 2020	Atelocynus microtis	2007	Anthony Giordano, John Blake	Ecuador	unknown	-76.1385	-0.64533	camera trap
Rocha et al. 2020	Atelocynus microtis	2010	Anthony Giordano, John Blake	Ecuador	unknown	-76.1559	-0.63233	camera trap
Rocha et al. 2020	Atelocynus microtis	2009	Anthony Giordano	Colombia	unknown	-70.3919	-3.28444	camera trap
Rocha et al. 2020	Atelocynus microtis	2007	Anthony Giordano	Colombia	unknown	-73.3614	-3.22972	Skull/skin
Rocha et al. 2020	Atelocynus microtis	2016	Nuno Negroes	Bolívia	unknown	-68.2008	-12.4205	camera trap
Rocha et al. 2020	Atelocynus microtis	2016	Nuno Negroes	Bolívia	unknown	-68.2202	-12.3865	camera trap
Rocha et al. 2020	Atelocynus microtis	2016	Nuno Negroes	Bolívia	unknown	-68.235	-12.3756	camera trap
Rocha et al. 2020	Atelocynus microtis	2016	Nuno Negroes	Bolívia	unknown	-68.2122	-12.407	camera trap
Rocha et al. 2020	Atelocynus microtis	2016	Nuno Negroes	Bolívia	unknown	-68.2244	-12.4015	camera trap
Rocha et al. 2020	Atelocynus microtis	2016	Nuno Negroes	Bolívia	unknown	-68.2341	-12.3915	camera trap
Rocha et al. 2020	Atelocynus microtis	2016	Nuno Negroes	Bolívia	unknown	-68.2507	-12.4146	camera trap
Rocha et al. 2020	Atelocynus microtis	2006	Esteban Payan	Colombia	unknown	-70.3308	-3.68237	camera trap
Rocha et al. 2020	Atelocynus microtis	2006	Esteban Payan	Colombia	unknown	-70.3084	-3.7049	camera trap
Rocha et al. 2020	Atelocynus microtis	2006	Esteban Payan	Colombia	unknown	-70.3022	-3.7143	camera trap
Rocha et al. 2020	Atelocynus microtis	2007	Esteban Payan	Colombia	unknown	-69.8874	-3.96432	camera trap
Rocha et al. 2020	Atelocynus microtis	2014	Renata Leite Pitman	Peru	unknown	-76.1669	-7.47027	camera trap
Rocha et al. 2020	Atelocynus microtis	unknown	Renata Leite Pitman	Brazil	unknown	-62.8333	-4.75	Observed
Rocha et al. 2020	Atelocynus microtis	1979	Renata Leite Pitman	Brazil	unknown	-55.9839	-4.27583	Skull/skin
Rocha et al. 2020	Atelocynus microtis	1964	Renata Leite Pitman	Peru	unknown	-71.2335	-10.0997	Skull/skin
Rocha et al. 2020	Atelocynus microtis	1941	Renata Leite Pitman	Peru	unknown	-69.8975	-13.4748	Skull/skin
Rocha et al. 2020	Atelocynus microtis	unknown	Renata Leite Pitman	Brazil	unknown	-64.95	-3.1	Observed
Rocha et al. 2020	Atelocynus microtis	1979	Renata Leite Pitman	Peru	unknown	-78.6744	-5.90222	Skull/skin
Rocha et al. 2020	Atelocynus microtis	unknown	Renata Leite Pitman	Peru	unknown	-74.9311	-7.515	Skull/skin
Rocha et al. 2020	Atelocynus microtis	1988	Daniel Rocha	Brazil	unknown	-65.2681	-4.84861	Observed
Rocha et al. 2020	Atelocynus microtis	2002	Daniel Rocha	Brazil	unknown	-62.4667	-4.33333	Observed
Rocha et al. 2020	Atelocynus microtis	2006	Daniel Rocha	Brazil	unknown	-63.1114	-9.08278	camera trap
Rocha et al. 2020	Atelocynus microtis	2006	Daniel Rocha	Brazil	unknown	-63.1031	-9.19278	camera trap
Rocha et al. 2020	Atelocynus microtis	2009	Daniel Rocha	Brazil	unknown	-62.2542	-10.8469	carcass
Rocha et al. 2020	Atelocynus microtis	2009	Daniel Rocha	Brazil	unknown	-62.2192	-10.775	carcass
Rocha et al. 2020	Atelocynus microtis	2004	Daniel Rocha	Brazil	unknown	-56.4667	-9.88333	camera trap
Rocha et al. 2020	Atelocynus microtis	2008	Tadeu Oliveira	Brazil	unknown	-50.3569	-6.1825	Observed
Rocha et al. 2020	Atelocynus microtis	1963	Daniel Rocha	Peru	unknown	-71.2167	-10.1333	Observed
Rocha et al. 2020	Atelocynus microtis	1973	Daniel Rocha	Peru	unknown	-71.3667	-11.9	Observed
Rocha et al. 2020	Atelocynus microtis	1979	Daniel Rocha	Peru	unknown	-69.05	-12.55	Observed
Rocha et al. 2020	Atelocynus microtis	1961	Daniel Rocha	Colombia	unknown	-70.2219	-1.26583	unknown
Rocha et al. 2020	Atelocynus microtis	unknown	Daniel Rocha	Bolívia	unknown	-68.8833	-12.95	unknown
Rocha et al. 2020	Atelocynus microtis	1978	Daniel Rocha	Brazil	unknown	-56.6833	-4.33333	carcass
Rocha et al. 2020	Atelocynus microtis	2001	Daniel Rocha	Bolívia	unknown	-67.819	-14.647	camera trap
Rocha et al. 2020	Atelocynus microtis	2005	Daniel Rocha	Peru	unknown	-70.1	-12.55	camera trap
Rocha et al. 2020	Atelocynus microtis	2007	Daniel Rocha	Ecuador	unknown	-76.1503	-0.638056	camera trap
Rocha et al. 2020	Atelocynus microtis	1996	Daniel Rocha	Peru	unknown	-68.7	-12.517	Observed
Rocha et al. 2020	Atelocynus microtis	1992	Daniel Rocha	Peru	unknown	-69.295	-12.838	Observed
Rocha et al. 2020	Atelocynus microtis	1992	Daniel Rocha	Bolívia	unknown	-66.85	-10.667	Observed
Rocha et al. 2020	Atelocynus microtis	1992	Daniel Rocha	Bolívia	unknown	-66.733	-10.767	Observed
Rocha et al. 2020	Atelocynus microtis	1992	Daniel Rocha	Peru	unknown	-68.882	-12.957	Observed
Rocha et al. 2020	Atelocynus microtis	1990	Daniel Rocha	Peru	unknown	-74.3544	-8.94167	Skull/skin
Rocha et al. 2020	Atelocynus microtis	1968	Daniel Rocha	Peru	unknown	-71.2167	-10.1333	Skull/skin
Rocha et al. 2020	Atelocynus microtis	1971	Daniel Rocha	Peru	unknown	-71.217	-10.133	Skull/skin
Rocha et al. 2020	Atelocynus microtis	1966	Daniel Rocha	Peru	unknown	-71.217	-10.133	Skull/skin
Rocha et al. 2020	Atelocynus microtis	1958	Daniel Rocha	Ecuador	unknown	-77.983	-1.35848	Skull/skin
Rocha et al. 2020	Atelocynus microtis	1941	Daniel Rocha	Peru	unknown	-74.45	-4.62	Skull/skin
Rocha et al. 2020	Atelocynus microtis	unknown	Daniel Rocha	Colombia	unknown	-73.9167	-2.75	Observed
Rocha et al. 2020	Atelocynus microtis	1941	Daniel Rocha	Peru	unknown	-69.6833	-13.5167	Skull/skin
Rocha et al. 2020	Atelocynus microtis	1999	Daniel Rocha	Peru	unknown	-71.269	-12.6683	Skull/skin
Rocha et al. 2020	Atelocynus microtis	1962	Daniel Rocha	Peru	unknown	-71.1333	-12.2	Skull/skin
Rocha et al. 2020	Atelocynus microtis	1961	Daniel Rocha	Peru	unknown	-71.1333	-12.2	Skull/skin
Rocha et al. 2020	Atelocynus microtis	unknown	Daniel Rocha	Bolívia	unknown	-63.2297	-14.4297	unknown
Rocha et al. 2020	Atelocynus microtis	unknown	Daniel Rocha	Brazil	unknown	-46.7333	-1.86667	unknown
Rocha et al. 2020	Atelocynus microtis	2011	Felipe Bortolotto Peters, Alexandre Reis Percequillo	Brazil	unknown	-64.7969	-9.43269	Observed
Rocha et al. 2020	Atelocynus microtis	2011	Felipe Bortolotto Peters, Alexandre Reis Percequillo	Brazil	unknown	-65.4679	-9.61255	camera trap
Rocha et al. 2020	Atelocynus microtis	1905	Felipe Bortolotto Peters, Alexandre Reis Percequillo	Brazil	unknown	-65.0579	-9.62838	camera trap
Rocha et al. 2020	Atelocynus microtis	2012	Felipe Bortolotto Peters, Alexandre Reis Percequillo	Brazil	unknown	-64.716	-9.43828	Skull/skin
Rocha et al. 2020	Atelocynus microtis	2013	Felipe Bortolotto Peters, Alexandre Reis Percequillo	Brazil	unknown	-65.0474	-9.59029	camera trap
Rocha et al. 2020	Atelocynus microtis	2014	Felipe Bortolotto Peters, Alexandre Reis Percequillo	Brazil	unknown	-65.4686	-9.61306	camera trap
Rocha et al. 2020	Atelocynus microtis	2008	Felipe Bortolotto Peters, Alexandre Reis Percequillo	Brazil	unknown	-55.7752	-10.9225	Observed
Rocha et al. 2020	Atelocynus microtis	2008	Felipe Bortolotto Peters, Alexandre Reis Percequillo	Brazil	unknown	-55.781	-10.9739	Observed
Rocha et al. 2020	Atelocynus microtis	2014	Felipe Bortolotto Peters, Alexandre Reis Percequillo	Brazil	unknown	-55.7349	-10.9777	camera trap
Rocha et al. 2020	Atelocynus microtis	2012	Sandro Alves	Brazil	unknown	-63.3198	-12.3119	camera trap
Rocha et al. 2020	Atelocynus microtis	2016	Ricardo Sampaio	Brazil	unknown	-55.6018	-2.9803	camera trap
Rocha et al. 2020	Atelocynus microtis	2017	Daniel Rocha	Brazil	unknown	-63.2027	-8.93197	camera trap
Rocha et al. 2020	Atelocynus microtis	2017	Daniel Rocha	Brazil	unknown	-61.7626	-9.1229	camera trap
Rocha et al. 2020	Atelocynus microtis	2014	Wezdy Del Toro	Brazil	unknown	-64.6229	-3.40074	carcass
Rocha et al. 2020	Atelocynus microtis	2015	Eduardo M. von Mühlen, Eduardo Venticinque	Brazil	unknown	-62.7194	-4.58834	camera trap
Rocha et al. 2020	Atelocynus microtis	2015	Eduardo M. von Mühlen, Eduardo Venticinque	Brazil	unknown	-62.7606	-4.56385	camera trap
Rocha et al. 2020	Atelocynus microtis	2015	Eduardo M. von Mühlen, Eduardo Venticinque	Brazil	unknown	-62.7729	-4.53912	camera trap
Rocha et al. 2020	Atelocynus microtis	2015	Eduardo M. von Mühlen, Eduardo Venticinque	Brazil	unknown	-62.8011	-4.58625	camera trap
Rocha et al. 2020	Atelocynus microtis	2015	Eduardo M. von Mühlen, Eduardo Venticinque	Brazil	unknown	-62.8152	-4.56489	camera trap
Rocha et al. 2020	Atelocynus microtis	2015	Eduardo M. von Mühlen, Eduardo Venticinque	Brazil	unknown	-62.6469	-4.5201	camera trap
Rocha et al. 2020	Atelocynus microtis	2015	Eduardo M. von Mühlen, Eduardo Venticinque	Brazil	unknown	-62.501	-4.484	camera trap
Rocha et al. 2020	Atelocynus microtis	unknown	Carlos Peres	Brazil	unknown	-55.3138	-11.436	Observed
Rocha et al. 2020	Atelocynus microtis	unknown	Carlos Peres	Brazil	unknown	-56.093	-2.999	Observed
Rocha et al. 2020	Atelocynus microtis	unknown	Carlos Peres	Brazil	unknown	-66.6813	-5.33566	Observed
Rocha et al. 2020	Atelocynus microtis	unknown	Carlos Peres	Brazil	unknown	-55.9354	-9.5985	Observed
Rocha et al. 2020	Atelocynus microtis	unknown	Carlos Peres	Brazil	unknown	-65.25	-4.877	Observed
Rocha et al. 2020	Atelocynus microtis	unknown	Carlos Peres	Brazil	unknown	-65.422	-4.543	Observed
Rocha et al. 2020	Atelocynus microtis	unknown	Carlos Peres	Brazil	unknown	-65.268	-4.846	Observed
Rocha et al. 2020	Atelocynus microtis	unknown	Carlos Peres, Whaldener Endo	Brazil	unknown	-71.5099	-11.9648	Observed
Rocha et al. 2020	Atelocynus microtis	unknown	Carlos Peres, Mark Abrahams, Hugo Costa	Brazil	unknown	-67.4055	-5.47964	camera trap
Rocha et al. 2020	Atelocynus microtis	unknown	Davi Teles, Carlos Peres	Brazil	unknown	-65.082	-4.4066	camera trap
Rocha et al. 2020	Atelocynus microtis	unknown	Davi Teles, Carlos Peres	Brazil	unknown	-64.5461	-4.57666	camera trap
Rocha et al. 2020	Atelocynus microtis	unknown	Davi Teles, Carlos Peres	Brazil	unknown	-64.5444	-4.59639	camera trap
Rocha et al. 2020	Atelocynus microtis	unknown	Davi Teles, Carlos Peres	Brazil	unknown	-64.5622	-4.58519	camera trap
Rocha et al. 2020	Atelocynus microtis	unknown	Davi Teles, Carlos Peres	Brazil	unknown	-65.859	-4.98454	camera trap
Rocha et al. 2020	Atelocynus microtis	unknown	Davi Teles, Carlos Peres	Brazil	unknown	-64.525	-4.57551	camera trap
Rocha et al. 2020	Atelocynus microtis	unknown	Davi Teles, Carlos Peres	Brazil	unknown	-65.1102	-4.40744	camera trap
Rocha et al. 2020	Atelocynus microtis	unknown	Davi Teles, Carlos Peres	Brazil	unknown	-65.5626	-4.52238	camera trap
Rocha et al. 2020	Atelocynus microtis	unknown	Davi Teles, Carlos Peres	Brazil	unknown	-65.0939	-4.38191	camera trap
Rocha et al. 2020	Atelocynus microtis	unknown	Davi Teles, Carlos Peres	Brazil	unknown	-65.1112	-4.38905	camera trap
Rocha et al. 2020	Atelocynus microtis	unknown	Davi Teles, Carlos Peres	Brazil	unknown	-65.8608	-4.99338	camera trap
Rocha et al. 2020	Atelocynus microtis	unknown	Davi Teles, Carlos Peres	Brazil	unknown	-65.5717	-4.52091	camera trap
Rocha et al. 2020	Atelocynus microtis	unknown	Davi Teles, Carlos Peres	Brazil	unknown	-64.5544	-4.58095	camera trap
Rocha et al. 2020	Atelocynus microtis	unknown	Davi Teles, Carlos Peres	Brazil	unknown	-64.5385	-4.57237	camera trap
Rocha et al. 2020	Atelocynus microtis	unknown	Davi Teles, Carlos Peres	Brazil	unknown	-64.5334	-4.60072	camera trap
Rocha et al. 2020	Atelocynus microtis	unknown	Davi Teles, Carlos Peres	Brazil	unknown	-64.5494	-4.58868	camera trap
Rocha et al. 2020	Atelocynus microtis	unknown	Davi Teles, Carlos Peres	Brazil	unknown	-64.5418	-4.58465	camera trap
Rocha et al. 2020	Atelocynus microtis	unknown	Davi Teles, Carlos Peres	Brazil	unknown	-65.0879	-4.41803	camera trap
Rocha et al. 2020	Atelocynus microtis	unknown	Davi Teles, Carlos Peres	Brazil	unknown	-65.5536	-4.52263	camera trap
Rocha et al. 2020	Atelocynus microtis	unknown	Davi Teles, Carlos Peres	Brazil	unknown	-64.5583	-4.59323	camera trap
Rocha et al. 2020	Atelocynus microtis	2016	Samuel Nienow	Brazil	unknown	-62.9409	-9.24424	camera trap
Rocha et al. 2020	Atelocynus microtis	2016	Samuel Nienow	Brazil	unknown	-62.9409	-9.23144	camera trap
Rocha et al. 2020	Atelocynus microtis	2016	Samuel Nienow	Brazil	unknown	-62.9023	-9.23144	camera trap
Rocha et al. 2020	Atelocynus microtis	2016	Samuel Nienow	Brazil	unknown	-62.8894	-9.2826	camera trap
Rocha et al. 2020	Atelocynus microtis	2018	Daniel Rocha, Rahel Sollmann	Brazil	unknown	-61.6643	-8.52647	camera trap
Rocha et al. 2020	Atelocynus microtis	2018	Daniel Rocha, Rahel Sollmann	Brazil	unknown	-61.6628	-8.51398	camera trap
Rocha et al. 2020	Atelocynus microtis	2018	Daniel Rocha, Rahel Sollmann	Brazil	unknown	-61.6385	-8.42197	camera trap
Rocha et al. 2020	Atelocynus microtis	2016	Renata Leite Pitman	Brazil	unknown	-56.769	-9.56595	Observed
UFPA/LABEV	Atelocynus microtis	2016	Ana Cristina Mendes-Oliveira	Brazil	unknown	-56.9141	-5.37833	camera trap
GBIF	Cerdocyon thous	unknown	unknown	Colombia	VegachÃ­	-74.7858	6.84823	Observed
GBIF	Cerdocyon thous	2004	Guillermo Gil	Argentina	unknown	-58.2197	-31.8732	Observed
GBIF	Cerdocyon thous	unknown	unknown	Argentina	OrÃ¡n	-66.9843	-28.9678	Colected
GBIF	Cerdocyon thous	unknown	unknown	Colombia	Valdivia	-75.497	7.34898	Observed
GBIF	Cerdocyon thous	unknown	unknown	Colombia	AnzÃ¡	-75.8901	6.40675	Observed
GBIF	Cerdocyon thous	2007	Guillermo Gil	Argentina	unknown	-58.2358	-31.8784	Observed
GBIF	Cerdocyon thous	2006	Pautasso A., FandiÃ±o B., Rozzatti y Marteleur	Argentina	Vera	-60.6666	-28.7857	Colected
GBIF	Cerdocyon thous	1902	S. B. Gabaldon	Venezuela	Cedeno	-64.9102	7.585	Colected
GBIF	Cerdocyon thous	1902	S. B. Gabaldon	Venezuela	Libertador	-71.1798	8.62426	Colected
GBIF	Cerdocyon thous	1950	Collector(s): Oliver P. Pearson	Colombia	unknown	-75.1833	3.33333	Colected
GBIF	Cerdocyon thous	unknown	unknown	Colombia	AnorÃ­	-75.15	7.07	Observed
GBIF	Cerdocyon thous	unknown	unknown	Colombia	BuriticÃ¡	-75.91	6.73	Observed
GBIF	Cerdocyon thous	1963	M. D. Tuttle	Uruguay	unknown	-57.7647	-30.78	Colected
GBIF	Cerdocyon thous	1967	Smithsonian Venezuelan Project	Venezuela	unknown	-67.6	5.55	unknown
GBIF	Cerdocyon thous	1960	C. Handley & D. Rhymer	Venezuela	unknown	-67.67	10.35	unknown
GBIF	Cerdocyon thous	1956	Stager, K E	Brazil	unknown	-48.7432	-13.7701	Colected
GBIF	Cerdocyon thous	1927	N. Maria	Colombia	Bogota	-74.0485	5.1464	Colected
GBIF	Cerdocyon thous	1927	unknown	Brazil	unknown	-57.7	-16.75	Colected
GBIF	Cerdocyon thous	unknown	unknown	Colombia	Segovia	-74.5979	7.30995	Observed
GBIF	Cerdocyon thous	unknown	unknown	Colombia	ItaguÃ­	-75.61	6.18	Observed
GBIF	Cerdocyon thous	unknown	unknown	Colombia	Yarumal	-75.42	6.97	Observed
GBIF	Cerdocyon thous	2007	Pautasso A.	Argentina	Garay	-60.319	-31.3891	Colected
GBIF	Cerdocyon thous	1965	S. Anderson	Bolívia	Cercado	-64.8767	-14.6013	Colected
GBIF	Cerdocyon thous	1938	unknown	Bolívia	Ichilo	-63.6667	-17.45	Colected
GBIF	Cerdocyon thous	2007	Guillermo Gil	Argentina	unknown	-58.2615	-31.8732	Observed
GBIF	Cerdocyon thous	unknown	W. Mann	Bolívia	unknown	-68.1145	-13.7529	unknown
GBIF	Cerdocyon thous	2007	Guillermo Gil	Argentina	unknown	-58.2416	-31.8891	Observed
GBIF	Cerdocyon thous	2007	Pautasso A.	Argentina	Garay	-60.2792	-31.316	Colected
GBIF	Cerdocyon thous	2006	Pereira, Javier; Pablo Teta; Emiliano Muschetto y Natalia Fracassi	Argentina	unknown	-59.6083	-26.8466	Observed
GBIF	Cerdocyon thous	unknown	unknown	Bolívia	DPTO. BENI	-66.727	-14.8418	Colected
GBIF	Cerdocyon thous	unknown	unknown	Colombia	Betulia	-75.8809	6.20443	Observed
GBIF	Cerdocyon thous	2004	Guillermo Gil	Argentina	unknown	-58.26	-31.865	Observed
GBIF	Cerdocyon thous	1991	Bolivian Expedition 1991	Bolívia	unknown	-61.5	-15.5833	Colected
GBIF	Cerdocyon thous	1965	Smithsonian Venezuelan Project	Venezuela	unknown	-70.58	9.52	unknown
GBIF	Cerdocyon thous	1966	Smithsonian Venezuelan Project	Venezuela	unknown	-67.45	6.2	unknown
GBIF	Cerdocyon thous	2007	unknown	Colombia	Norcasia	-74.8717	5.56942	Observed
GBIF	Cerdocyon thous	1971	E. Massoia-Antonia De Simone	Argentina	Capital	-55.61	-27.51	Colected
GBIF	Cerdocyon thous	unknown	unknown	Paraguay	unknown	-60.4667	-23.5333	Colected
GBIF	Cerdocyon thous	1967	Dupl	Venezuela	unknown	-63.5	6.92	unknown
GBIF	Cerdocyon thous	1968	Smithsonian Venezuelan Project	Venezuela	unknown	-70.77	11.12	unknown
GBIF	Cerdocyon thous	unknown	unknown	Colombia	Zambrano	-74.8364	9.73112	Colected
GBIF	Cerdocyon thous	1937	unknown	Guiana	unknown	-58.55	5.98333	Colected
GBIF	Cerdocyon thous	2009	Guillermo Gil	Argentina	unknown	-54.5397	-25.7325	Observed
GBIF	Cerdocyon thous	unknown	unknown	Argentina	Ledesma	-64.786	-23.8377	Observed
GBIF	Cerdocyon thous	2006	Gpques J. Alonso, P. Giorgis; F. Vega y D. Ruiz Diaz	Argentina	unknown	-60.611	-32.1743	Observed
GBIF	Cerdocyon thous	1841	J. Tarras	Uruguay	unknown	-56.3137	-34.7213	Colected
GBIF	Cerdocyon thous	unknown	unknown	Colombia	Uraba	-76.4333	7.33333	Colected
GBIF	Cerdocyon thous	unknown	unknown	Argentina	Ledesma	-64.5759	-23.7404	Observed
GBIF	Cerdocyon thous	2005	Giraudo A., Arzamendia V., LÃ³pez M.S. y Prieto Y.	Argentina	Garay	-60.2093	-31.2188	Colected
GBIF	Cerdocyon thous	1966	Smithsonian Venezuelan Project	Venezuela	unknown	-68.4	10.62	unknown
GBIF	Cerdocyon thous	1957	unknown	Colombia	unknown	-76.3	2.48333	Colected
GBIF	Cerdocyon thous	2006	Pereira, Javier; Pablo Teta; Emiliano Muschetto y Natalia Fracassi	Argentina	unknown	-59.6108	-26.8543	Observed
GBIF	Cerdocyon thous	unknown	unknown	Colombia	Envigado	-75.59	6.18	Observed
GBIF	Cerdocyon thous	1966	Smithsonian Venezuelan Project	Venezuela	unknown	-67.53	6.37	unknown
GBIF	Cerdocyon thous	1967	Smithsonian Venezuelan Project	Venezuela	unknown	-63.48	6.82	unknown
GBIF	Cerdocyon thous	1967	Smithsonian Venezuelan Project	Venezuela	unknown	-68.35	11.07	unknown
GBIF	Cerdocyon thous	1965	Smithsonian Venezuelan Project	Venezuela	unknown	-68.25	10.58	unknown
GBIF	Cerdocyon thous	1956	Stager, K E	Brazil	unknown	-48.5333	-12.2308	Colected
GBIF	Cerdocyon thous	unknown	unknown	Colombia	Remedios	-74.5647	7.04335	Observed
GBIF	Cerdocyon thous	unknown	unknown	Colombia	San Pedro	-75.56	6.47	Observed
GBIF	Cerdocyon thous	unknown	unknown	Colombia	Fredonia	-75.98	5.93	Observed
GBIF	Cerdocyon thous	unknown	unknown	Colombia	AngelÃ³polis	-75.71	6.11	Observed
GBIF	Cerdocyon thous	2007	Guillermo Gil	Argentina	unknown	-58.2614	-31.8724	Observed
GBIF	Cerdocyon thous	1968	Smithsonian Venezuelan Project	Venezuela	unknown	-72.7	9.18	unknown
GBIF	Cerdocyon thous	unknown	unknown	Colombia	Puerto BerrÃ­o	-74.71	6.5	Observed
GBIF	Cerdocyon thous	2010	Guillermo Gil	Argentina	unknown	-54.364	-25.706	Observed
GBIF	Cerdocyon thous	unknown	unknown	Argentina	unknown	-55	-27	Colected
GBIF	Cerdocyon thous	unknown	unknown	Venezuela	unknown	-65.67	6.47	Colected
GBIF	Cerdocyon thous	2004	Gpque J. Cerutti	Argentina	unknown	-54.4509	-25.69	Observed
GBIF	Cerdocyon thous	2007	Guillermo Gil	Argentina	unknown	-58.214	-31.8686	Observed
GBIF	Cerdocyon thous	unknown	unknown	Colombia	Heliconia	-75.74	6.21	Observed
GBIF	Cerdocyon thous	unknown	unknown	Colombia	TarazÃ¡	-75.4902	7.53298	Observed
GBIF	Cerdocyon thous	unknown	unknown	Colombia	Entrerrios	-75.52	6.57	Observed
GBIF	Cerdocyon thous	1964	A. Ximenez	Bolívia	Mamore	-64.3699	-12.5713	Colected
GBIF	Cerdocyon thous	1936	R. M. Gilmore	Brazil	Anapolis	-48.933	-16.2546	Colected
GBIF	Cerdocyon thous	unknown	unknown	Colombia	El Bagre	-75.88	5.66	Observed
GBIF	Cerdocyon thous	unknown	unknown	Colombia	Don MatÃ­as	-75.4	6.49	Observed
GBIF	Cerdocyon thous	2007	Guillermo Gil	Argentina	unknown	-58.244	-31.9004	Observed
GBIF	Cerdocyon thous	unknown	unknown	Colombia	CaracolÃ­	-74.77	6.42	Observed
GBIF	Cerdocyon thous	2007	Guillermo Gil	Argentina	unknown	-58.2569	-31.9043	Observed
GBIF	Cerdocyon thous	1963	A. Ximenez	Uruguay	unknown	-54.4257	-33.2341	Colected
GBIF	Cerdocyon thous	1972	J. Hernandez C., C. Leon M., H. Chirivi G.	Colombia	unknown	-74.5845	10.9888	Colected
GBIF	Cerdocyon thous	2007	Guillermo Gil	Argentina	unknown	-58.2248	-31.8727	Observed
GBIF	Cerdocyon thous	2009	Pautasso A., FandiÃ±o B. y Raimondi V.	Argentina	General Obligado	-59.6333	-28.6246	Colected
GBIF	Cerdocyon thous	unknown	unknown	Argentina	OberÃ¡	-55.0836	-27.4722	Observed
GBIF	Cerdocyon thous	2006	J. Alonso y A. L. Ronchi	Argentina	unknown	-60.6668	-32.1264	Observed
GBIF	Cerdocyon thous	1945	unknown	Paraguay	unknown	-62.3333	-22.45	Colected
GBIF	Cerdocyon thous	unknown	unknown	Colombia	SantafÃ© de Antioquia	-75.83	6.56	Observed
GBIF	Cerdocyon thous	1990	Louise H. Emmons	Bolívia	unknown	-62.217	-18.75	Observed
GBIF	Cerdocyon thous	1949	unknown	Colombia	unknown	-75.6833	8.28333	Colected
GBIF	Cerdocyon thous	unknown	unknown	Colombia	Salgar	-75.98	5.97	Observed
GBIF	Cerdocyon thous	unknown	unknown	Colombia	YondÃ³	-73.908	7.06867	Observed
GBIF	Cerdocyon thous	2007	Guillermo Gil	Argentina	unknown	-58.223	-31.8726	Observed
GBIF	Cerdocyon thous	unknown	E. Massoia-Antonia De Simone	Argentina	unknown	-58.8167	-30.5	Colected
GBIF	Cerdocyon thous	1985	Renjifo, J. M.	Colombia	Puerto Wilches	-73.8982	7.34916	Colected
GBIF	Cerdocyon thous	1937	R. M. Gilmore	Brazil	Maracaju	-55.1494	-21.6127	Colected
GBIF	Cerdocyon thous	1996	OWEN, R D ET AL; PRESLEY, S J	Paraguay	unknown	-21.4008	-21.4008	Colected
GBIF	Cerdocyon thous	2007	Medrano C.	Argentina	ParanÃ¡	-60.2851	-31.7185	Colected
GBIF	Cerdocyon thous	1961	unknown	Brazil	unknown	-47.75	-24.25	Colected
GBIF	Cerdocyon thous	1913	unknown	Brazil	unknown	-60.75	2.25	Colected
GBIF	Cerdocyon thous	unknown	unknown	Colombia	CÃ¡ceres	-75.35	7.58	Observed
GBIF	Cerdocyon thous	unknown	Rodriguez, J	Colombia	Riosucio	-77	7.66673	Colected
GBIF	Cerdocyon thous	2007	Guillermo Gil	Argentina	unknown	-58.2452	-31.9112	Observed
GBIF	Cerdocyon thous	1923	unknown	Brazil	unknown	-49.5	-1	Colected
GBIF	Cerdocyon thous	1956	unknown	Colombia	unknown	-76.8167	2.41667	Colected
GBIF	Cerdocyon thous	2007	Guillermo Gil	Argentina	unknown	-58.2372	-31.8692	Observed
GBIF	Cerdocyon thous	1965	A. Ximenez	Bolívia	Marban	-64.8243	-15.7104	Colected
GBIF	Cerdocyon thous	unknown	unknown	Paraguay	unknown	-58.4	-23.4	Colected
GBIF	Cerdocyon thous	1968	unknown	Ecuador	unknown	-78.131	0.36202	Colected
GBIF	Cerdocyon thous	unknown	unknown	Colombia	Armenia	-75.8491	6.23359	Observed
GBIF	Cerdocyon thous	unknown	Smithsonian Venezuelan Project	Venezuela	unknown	-66.22	5.3	unknown
GBIF	Cerdocyon thous	1965	D. E. Anez	Bolívia	General Jose Ballivian	-64.6657	-13.0668	Colected
GBIF	Cerdocyon thous	unknown	unknown	Colombia	Pueblorrico	-75.8418	5.76921	Observed
GBIF	Cerdocyon thous	2000	Collector(s): Machupo Project	Bolívia	unknown	-64.4751	-14.868	Colected
GBIF	Cerdocyon thous	2007	Guillermo Gil	Argentina	unknown	-58.2461	-31.8946	Observed
GBIF	Cerdocyon thous	1976	unknown	Venezuela	APURE	-69.1354	7.56612	Colected
GBIF	Cerdocyon thous	1965	Smithsonian Venezuelan Project	Venezuela	unknown	-70.67	9.53	unknown
GBIF	Cerdocyon thous	unknown	unknown	Colombia	JardÃ­n	-75.82	5.6	Observed
GBIF	Cerdocyon thous	unknown	A. Ximenez	Uruguay	Melo	-54.1036	-32.5981	Colected
GBIF	Cerdocyon thous	2007	unknown	Colombia	SamanÃ¡	-74.9208	5.50564	Observed
GBIF	Cerdocyon thous	2009	Guillermo Gil	Argentina	unknown	-54.4753	-25.6966	Observed
GBIF	Cerdocyon thous	unknown	S. Anderson	Bolívia	Luis Calvo	-63.02	-20.46	Colected
GBIF	Cerdocyon thous	2009	Guillermo Gil	Argentina	unknown	-54.2134	-25.6832	Observed
GBIF	Cerdocyon thous	unknown	unknown	Colombia	Amalfi	-75.07	6.91	Observed
GBIF	Cerdocyon thous	unknown	unknown	Uruguay	unknown	-54.4167	-32.9	Colected
GBIF	Cerdocyon thous	1942	unknown	Colombia	Cajibio	-76.6466	2.70142	Colected
GBIF	Cerdocyon thous	unknown	N. Maria	Colombia	Fusagasuga	-74.3561	4.24118	Colected
GBIF	Cerdocyon thous	1983	unknown	Bolívia	DPTO. BENI	-66.712	-14.8541	Colected
GBIF	Cerdocyon thous	unknown	unknown	Argentina	Candelaria	-55.7272	-27.4802	Observed
GBIF	Cerdocyon thous	unknown	unknown	Colombia	Olaya	-75.7994	6.61879	Observed
GBIF	Cerdocyon thous	unknown	unknown	Colombia	Montebello	-75.5348	5.88777	Observed
GBIF	Cerdocyon thous	unknown	unknown	Colombia	AmagÃ¡	-75.71	6.04	Observed
GBIF	Cerdocyon thous	2003	Villaraga, L.	Colombia	FÃ“MEQUE	-73.7109	4.60252	Colected
GBIF	Cerdocyon thous	unknown	unknown	Argentina	TafÃ­ Viejo	-65.2857	-26.7004	Colected
GBIF	Cerdocyon thous	1968	Smithsonian Venezuelan Project	Venezuela	unknown	-61.32	4.58	unknown
GBIF	Cerdocyon thous	1899	unknown	Colombia	unknown	-74.1333	11.25	Colected
GBIF	Cerdocyon thous	unknown	unknown	Colombia	Santa Marta	-74.2212	11.1252	Colected
GBIF	Cerdocyon thous	unknown	unknown	Venezuela	Calabozo	-67.5833	8.5667	FOSSIL_SPECIMEN
GBIF	Cerdocyon thous	2009	Manuel RodrÃ­guez	Colombia	unknown	-72.3912	4.89358	Observed
GBIF	Cerdocyon thous	2007	unknown	Colombia	San Carlos	-74.8134	6.20858	Observed
GBIF	Cerdocyon thous	2004	Guillermo Gil	Argentina	unknown	-58.223	-31.8725	Observed
GBIF	Cerdocyon thous	unknown	unknown	Colombia	Caramanta	-75.6557	5.56725	Observed
GBIF	Cerdocyon thous	1965	C. Handley	Brazil	unknown	-48.4253	-1.45367	unknown
GBIF	Cerdocyon thous	1950	Achenbach G. M.	Argentina	General Obligado	-59.6333	-28.6246	Colected
GBIF	Cerdocyon thous	2007	Guillermo Gil	Argentina	unknown	-58.2374	-31.8648	Observed
GBIF	Cerdocyon thous	1972	Dario Angel	Colombia	Puerto LÃ³pez	-72.9595	4.09865	Colected
GBIF	Cerdocyon thous	unknown	unknown	Colombia	Nechí	-74.6551	7.95291	Observed
GBIF	Cerdocyon thous	1982	Steve Collet	Colombia	unknown	-71.0329	5.38164	Colected
GBIF	Cerdocyon thous	2007	unknown	Colombia	AlejandrÃ­a	-75.0437	6.36778	Observed
GBIF	Cerdocyon thous	1963	A. Ximenez	Uruguay	unknown	-58.0866	-32.2393	Colected
GBIF	Cerdocyon thous	unknown	W. Schluter	Venezuela	unknown	-63.1658	9.80161	unknown
GBIF	Cerdocyon thous	1999	unknown	Colombia	Rio Negro	-75.2129	6.55079	Colected
GBIF	Cerdocyon thous	unknown	unknown	Colombia	Barichara	-73.25	7	Colected
GBIF	Cerdocyon thous	unknown	unknown	Colombia	Sabanalarga	-75.82	6.86	Observed
GBIF	Cerdocyon thous	unknown	unknown	Colombia	Bello	-75.56	6.34	Observed
GBIF	Cerdocyon thous	2009	unknown	Colombia	San Rafael	-74.9985	6.38586	Observed
GBIF	Cerdocyon thous	2005	Guillermo Gil	Argentina	unknown	-54.5486	-25.6052	Observed
GBIF	Cerdocyon thous	unknown	unknown	Colombia	La Estrella	-75.65	6.16	Observed
GBIF	Cerdocyon thous	2007	Guillermo Gil	Argentina	unknown	-54.6982	-26.5161	Observed
GBIF	Cerdocyon thous	1986	Juan Carlos Chebez	Argentina	ColÃ³n	-58.1591	-32.2208	Colected
GBIF	Cerdocyon thous	1998	Schiaffino, Karina	Argentina	unknown	-54.5447	-25.6298	Observed
GBIF	Cerdocyon thous	unknown	unknown	Colombia	MedellÃ­n	-75.59	6.21	Observed
GBIF	Cerdocyon thous	unknown	unknown	Colombia	Sabaneta	-75.62	6.16	Observed
GBIF	Cerdocyon thous	1911	unknown	Venezuela	unknown	-71.5	10.6667	Colected
GBIF	Cerdocyon thous	unknown	H. R. Basiluk-Indios GuaranÃ­es	Argentina	Montecarlo	-54.8	-26.6167	Colected
GBIF	Cerdocyon thous	1991	De la Torre, Daniel	Argentina	unknown	-54.5135	-25.6531	Observed
GBIF	Cerdocyon thous	unknown	Schimmer, H.	Colombia	unknown	-74.7899	4.35805	Colected
GBIF	Cerdocyon thous	2009	unknown	Colombia	San Carlos	-74.8092	6.19325	Observed
GBIF	Cerdocyon thous	1992	Montanelli, Silvana; Saibene, Carlos	Argentina	unknown	-54.4528	-25.6785	Observed
GBIF	Cerdocyon thous	1913	Chapman; Cherrie	Colombia	Fusagasuga	-73.73	12.65	Colected
GBIF	Cerdocyon thous	1967	Smithsonian Venezuelan Project	Venezuela	unknown	-68.63	11.27	unknown
GBIF	Cerdocyon thous	1956	unknown	Colombia	unknown	-76.6	2.45	Colected
GBIF	Cerdocyon thous	unknown	unknown	Guiana	unknown	-58.1667	6.8	Colected
GBIF	Cerdocyon thous	1946	(Rockefeller Foundation)	Brazil	unknown	-46.6406	-20.7191	unknown
GBIF	Cerdocyon thous	unknown	unknown	Argentina	Anta	-63.9116	-24.8154	Observed
GBIF	Cerdocyon thous	unknown	unknown	Argentina	Eldorado	-54.6168	-26.3909	Observed
GBIF	Cerdocyon thous	2008	unknown	Colombia	San Carlos	-74.8369	6.20347	Observed
GBIF	Cerdocyon thous	unknown	Aguirre, G., W PÃ©rez	Colombia	unknown	-68.5693	5.27162	Colected
GBIF	Cerdocyon thous	unknown	Juan Carlos Chebez-Guillermo Gil-Daniel Forcelli	Argentina	General Belgrano	-54.0371	-25.7744	Colected
GBIF	Cerdocyon thous	unknown	unknown	Argentina	Pilcomayo	-58.1211	-25.1116	Observed
GBIF	Cerdocyon thous	1968	Smithsonian Venezuelan Project	Venezuela	unknown	-69.78	9.88	unknown
GBIF	Cerdocyon thous	unknown	unknown	Argentina	Pilcomayo	-58.2324	-25.1323	Observed
GBIF	Cerdocyon thous	unknown	unknown	Argentina	SANTA FE	-60.6879	-31.5738	Observed
GBIF	Cerdocyon thous	unknown	unknown	Colombia	La Pintada	-75.61	5.75	Observed
GBIF	Cerdocyon thous	1976	unknown	Venezuela	APURE	-69.1437	7.57039	Colected
GBIF	Cerdocyon thous	unknown	Nicefero Maria, (Brother)	Colombia	unknown	-73.93	4.53	unknown
GBIF	Cerdocyon thous	1967	Smithsonian Venezuelan Project	Venezuela	unknown	-63.48	6.95	unknown
GBIF	Cerdocyon thous	2003	Diaz, Adrian; Cardoso, Mariana	Argentina	unknown	-54.5856	-25.5948	Observed
GBIF	Cerdocyon thous	1967	Smithsonian Venezuelan Project	Venezuela	unknown	-68.33	10.2	unknown
GBIF	Cerdocyon thous	unknown	unknown	Colombia	YalÃ­	-74.7891	6.67327	Observed
GBIF	Cerdocyon thous	unknown	unknown	Colombia	Belmira	-75.67	6.61	Observed
GBIF	Cerdocyon thous	2005	Guillermo Gil	Argentina	unknown	-58.1005	-28.0417	Observed
GBIF	Cerdocyon thous	1920	A. Wetmore	Paraguay	unknown	-57.8466	-22.6464	unknown
GBIF	Cerdocyon thous	1901	S. M. Klages	Venezuela	Cedeno	-65.1612	7.26684	Colected
GBIF	Cerdocyon thous	1931	Olalla Brothers	Brazil	Cameta	-49.494	-2.22609	Colected
GBIF	Cerdocyon thous	1991	Acosta, Sergio; Saibene, Carlos	Argentina	unknown	-54.4059	-25.7228	Observed
GBIF	Cerdocyon thous	1938	R. M. Gilmore	Brazil	Tres Rios	-43.1057	-22.1449	Colected
GBIF	Cerdocyon thous	1913	unknown	Brazil	unknown	-39.0833	-4.25	Colected
GBIF	Cerdocyon thous	unknown	unknown	Argentina	La Paz	-59.6318	-30.7455	Colected
GBIF	Cerdocyon thous	2007	Guillermo Gil	Argentina	unknown	-58.2817	-31.9013	Observed
GBIF	Cerdocyon thous	1931	Collector(s): Ynes Mexia	Brazil	unknown	-42.8833	-20.75	Colected
GBIF	Cerdocyon thous	2004	Pautasso A. y Cazenave J.	Argentina	Garay	-60.248	-31.2483	Colected
GBIF	Cerdocyon thous	unknown	unknown	Colombia	TitiribÃ­	-75.8	6.07	Observed
GBIF	Cerdocyon thous	1976	unknown	Venezuela	APURE	-68.6994	7.91044	Colected
GBIF	Cerdocyon thous	2006	unknown	Colombia	San Carlos	-74.85	6.22417	Observed
GBIF	Cerdocyon thous	unknown	unknown	Colombia	Girardota	-75.45	6.38	Observed
GBIF	Cerdocyon thous	1966	Smithsonian Venezuelan Project	Venezuela	unknown	-65.97	10.32	unknown
GBIF	Cerdocyon thous	1963	J. C. Barlow	Uruguay	Lascano	-54.1756	-33.6866	Colected
GBIF	Cerdocyon thous	1972	E. Massoia-Antonia De Simone	Argentina	PiranÃ©	-59.37	-26.3	Colected
GBIF	Cerdocyon thous	1974	E. Massoia-Antonia De Simone	Argentina	Libertador General San MartÃ­n	-59.9886	-26.5503	Colected
GBIF	Cerdocyon thous	2005	Guillermo Gil	Argentina	unknown	-54.5398	-25.6022	Observed
GBIF	Cerdocyon thous	1998	Schiaffino, Karina	Argentina	unknown	-54.4479	-25.6847	Observed
GBIF	Cerdocyon thous	unknown	unknown	Colombia	Puerto Nare	-74.58	6.18	Observed
GBIF	Cerdocyon thous	unknown	unknown	Colombia	JericÃ³	-75.79	5.8	Observed
GBIF	Cerdocyon thous	1955	unknown	Colombia	unknown	-76.8171	2.04735	Colected
GBIF	Cerdocyon thous	2003	Moreyra, Pedro; Schiaffino, Karina	Argentina	unknown	-54.1045	-25.6216	Observed
GBIF	Cerdocyon thous	unknown	unknown	Colombia	Hispania	-75.9148	5.79236	Observed
GBIF	Cerdocyon thous	1972	Collector(s): Phil Myers	Paraguay	unknown	-59.1833	-23.2	Colected
GBIF	Cerdocyon thous	2007	GA Servin, CI Ravano y Recalde	Argentina	unknown	-58.1176	-25.1197	Observed
GBIF	Cerdocyon thous	2007	Guillermo Gil	Argentina	unknown	-58.2656	-31.8988	Observed
GBIF	Cerdocyon thous	1973	Collector(s): Phil Myers	Paraguay	unknown	-59	-23.3667	Colected
GBIF	Cerdocyon thous	1973	E. Massoia-Antonia De Simone	Argentina	Bella Vista	-59.0352	-28.505	Colected
GBIF	Cerdocyon thous	unknown	R. M. Gilmore	Brazil	Campo Grande	-54.7054	-20.423	Colected
GBIF	Cerdocyon thous	1978	unknown	Colombia	ICONONZO	-74.5375	4.1285	Colected
GBIF	Cerdocyon thous	unknown	unknown	Colombia	San AndrÃ©s de CuerquÃ­a	-75.68	6.92	Observed
GBIF	Cerdocyon thous	1913	unknown	Brazil	unknown	-39.3	-6.36667	Colected
GBIF	Cerdocyon thous	1967	Smithsonian Venezuelan Project	Venezuela	unknown	-65.3	9.95	unknown
GBIF	Cerdocyon thous	unknown	unknown	Colombia	Guadalupe	-75.2202	6.92137	Observed
GBIF	Cerdocyon thous	2003	Cerutti, Javier; Morales, Martin; Paviolo, Agustin	Argentina	unknown	-54.4716	-25.7032	Observed
GBIF	Cerdocyon thous	unknown	unknown	Argentina	Yerba Buena	-65.3245	-26.7995	Observed
GBIF	Cerdocyon thous	1971	unknown	Colombia	GirÃ³n	-73.7105	6.88778	Colected
GBIF	Cerdocyon thous	1979	P. MYERS	Paraguay	unknown	-55.65	-24.45	Colected
GBIF	Cerdocyon thous	1976	P. MYERS	Paraguay	unknown	-59.8667	-20.6333	Colected
GBIF	Cerdocyon thous	1976	P. MYERS	Paraguay	unknown	-60.1	-20.45	Colected
GBIF	Cerdocyon thous	1922	BRICENO	Venezuela	unknown	-71.1667	8.5	Colected
GBIF	Cerdocyon thous	unknown	Shelton Pleasants Applegate	México	CABOS; LOS	-109.617	23.167	unknown
GBIF	Cerdocyon thous	1914	F.M. GAIGE	Guiana	unknown	-58.3	6.43333	Colected
GBIF	Cerdocyon thous	1962	LOEWEN S L	Paraguay	unknown	-59.85	-22.38	Colected
GBIF	Cerdocyon thous	2014	unknown	Paraguay	unknown	-59.3423	-22.5725	Observed
GBIF	Cerdocyon thous	1933	G. W. D. Hamlett	Brazil	unknown	-51.0314	-21.3938	Colected
GBIF	Cerdocyon thous	unknown	Patterson, Bryan	Venezuela	unknown	-70.2797	11.1991	Colected
GBIF	Cerdocyon thous	2008	Jonah Evans	Brazil	unknown	-52.909	-18.1681	Observed
GBIF	Cerdocyon thous	2011	Liesbeth	Brazil	unknown	-56.7359	-16.6209	Observed
GBIF	Cerdocyon thous	2011	Nicolas Olejnik	Argentina	unknown	-57.2106	-28.5562	Observed
GBIF	Cerdocyon thous	2014	Nicolas Olejnik	Argentina	unknown	-58.2252	-31.8724	Observed
GBIF	Cerdocyon thous	2014	unknown	Venezuela	unknown	-68.3619	7.23833	Observed
GBIF	Cerdocyon thous	2014	unknown	Brazil	unknown	-56.457	-21.0359	Observed
GBIF	Cerdocyon thous	2013	unknown	Brazil	unknown	-56.3046	-20.2661	Observed
GBIF	Cerdocyon thous	2014	unknown	Brazil	unknown	-55.9657	-20.0959	Observed
GBIF	Cerdocyon thous	2011	Carmelo LÃ³pez Abad	Brazil	unknown	-56.1043	-19.581	Observed
GBIF	Cerdocyon thous	1914	M. A. Carriker Jr.	Colombia	unknown	-74.2171	11.102	Colected
GBIF	Cerdocyon thous	2002	Matt Muir	Bolívia	unknown	-60.8797	-14.5992	Observed
GBIF	Cerdocyon thous	unknown	unknown	Argentina	unknown	-69.6649	-49.1432	Colected
GBIF	Cerdocyon thous	unknown	unknown	Argentina	unknown	-60.0263	-37.1555	Colected
GBIF	Cerdocyon thous	unknown	unknown	Argentina	General Manuel Belgrano	-53.8972	-25.9824	Colected
GBIF	Cerdocyon thous	unknown	unknown	Argentina	Matacos	-62.0261	-24.2323	Colected
GBIF	Cerdocyon thous	unknown	unknown	Argentina	Metán	-64.5172	-25.5965	Colected
GBIF	Cerdocyon thous	unknown	unknown	Argentina	La Paz	-59.6352	-30.7722	Colected
GBIF	Cerdocyon thous	unknown	unknown	Argentina	Matacos	-61.8507	-23.8958	Colected
GBIF	Cerdocyon thous	unknown	unknown	Argentina	Monteros	-65.5007	-27.1688	Colected
GBIF	Cerdocyon thous	unknown	unknown	Argentina	IguazÃº	-54.2497	-25.8371	Colected
GBIF	Cerdocyon thous	unknown	unknown	Argentina	MetÃ¡n	-64.9262	-25.2114	Colected
GBIF	Cerdocyon thous	unknown	unknown	Argentina	OrÃ¡n	-64.2519	-23.2685	Colected
GBIF	Cerdocyon thous	unknown	unknown	Argentina	General JosÃ© de San MartÃ­n	-63.7379	-22.2431	Colected
GBIF	Cerdocyon thous	unknown	unknown	Argentina	OrÃ¡n	-64.2254	-23.4009	Colected
GBIF	Cerdocyon thous	unknown	unknown	Argentina	unknown	-59.9622	-24.8076	Colected
GBIF	Cerdocyon thous	unknown	unknown	Argentina	OrÃ¡n	-64.4578	-23.2599	Colected
GBIF	Cerdocyon thous	unknown	unknown	Argentina	unknown	-54.8531	-26.8222	Colected
GBIF	Cerdocyon thous	unknown	unknown	Argentina	General JosÃ© de San MartÃ­n	-63.7292	-22.1099	Colected
GBIF	Cerdocyon thous	unknown	unknown	Brazil	unknown	-52.2019	-32.0851	Colected
GBIF	Cerdocyon thous	unknown	unknown	Argentina	unknown	-59.2989	-32.0359	Colected
GBIF	Cerdocyon thous	unknown	unknown	Argentina	unknown	-65.7049	-23.1626	Colected
GBIF	Cerdocyon thous	unknown	unknown	Argentina	OrÃ¡n	-64.3989	-23.5536	Colected
GBIF	Cerdocyon thous	unknown	unknown	Argentina	unknown	-65.7478	-24.246	Colected
GBIF	Cerdocyon thous	unknown	unknown	Argentina	General JosÃ© de San MartÃ­n	-63.3394	-23.2486	Colected
GBIF	Cerdocyon thous	unknown	unknown	Argentina	PatiÃ±o	-59.6635	-25.3329	Colected
GBIF	Cerdocyon thous	unknown	unknown	Argentina	unknown	-58.8094	-27.4786	Colected
GBIF	Cerdocyon thous	unknown	unknown	Argentina	Bermejo	-58.8105	-26.8121	Colected
GBIF	Cerdocyon thous	unknown	unknown	Argentina	Capital	-65.2548	-24.181	Colected
GBIF	Cerdocyon thous	unknown	unknown	Argentina	CuruzÃº CuatiÃ¡	-58.0632	-29.7927	Colected
GBIF	Cerdocyon thous	unknown	unknown	Argentina	Capital	-58.6843	-27.5607	Colected
GBIF	Cerdocyon thous	unknown	unknown	Argentina	Candelaria	-55.5356	-27.3158	Colected
GBIF	Cerdocyon thous	unknown	unknown	Argentina	General Manuel Belgrano	-54.0446	-25.7817	Colected
GBIF	Cerdocyon thous	unknown	unknown	Argentina	PomÃ¡n	-66.4225	-28.1308	Colected
GBIF	Cerdocyon thous	unknown	unknown	Argentina	IguazÃº	-54.3193	-25.6803	Colected
GBIF	Cerdocyon thous	unknown	unknown	Argentina	Rivadavia	-62.7144	-22.2715	Colected
GBIF	Cerdocyon thous	unknown	unknown	Argentina	General JosÃ© de San MartÃ­n	-63.2853	-23.2762	Colected
GBIF	Cerdocyon thous	unknown	unknown	Argentina	Vera	-60.2147	-29.477	Colected
GBIF	Cerdocyon thous	unknown	unknown	Argentina	PatiÃ±o	-59.857	-25.2122	Colected
GBIF	Cerdocyon thous	unknown	unknown	Argentina	MburucuyÃ¡	-58.1015	-27.9224	Colected
GBIF	Cerdocyon thous	unknown	unknown	Argentina	ItuzaingÃ³	-57.317	-28.3063	Colected
GBIF	Cerdocyon thous	unknown	unknown	Argentina	Marcos JuÃ¡rez	-62.2952	-32.6587	Colected
GBIF	Cerdocyon thous	unknown	unknown	Argentina	Cafayate	-65.9332	-26.1543	Colected
GBIF	Cerdocyon thous	unknown	R. E. Iragorri	Colombia	Popayan	-76.516	2.47839	Colected
GBIF	Cerdocyon thous	2005	Leiva L., FandiÃ±o B. y Pautasso A.	Argentina	La Capital	-60.4689	-31.5128	Colected
GBIF	Cerdocyon thous	1952	R. Perez	Colombia	Medellin	-75.4935	6.28992	Colected
GBIF	Cerdocyon thous	unknown	unknown	Colombia	EbÃ©jico	-75.77	6.33	Observed
GBIF	Cerdocyon thous	1932	Spetter	Brazil	unknown	-48.9387	-26.2493	Colected
GBIF	Cerdocyon thous	2003	Liva, Alicia; De la Torre, Daniel; Carpinetti, Bruno; Cieslik, Jorge, Fabri, Silvina	Argentina	unknown	-54.4407	-25.7146	Observed
GBIF	Cerdocyon thous	unknown	unknown	Colombia	Liborina	-75.7776	6.67885	Observed
GBIF	Cerdocyon thous	2007	Guillermo Gil	Argentina	unknown	-54.5874	-26.04	Observed
GBIF	Cerdocyon thous	unknown	unknown	Colombia	Barbosa	-75.33	6.44	Observed
GBIF	Cerdocyon thous	unknown	unknown	Brazil	Campo Formoso	-40.8608	-10.16	FOSSIL_SPECIMEN
GBIF	Cerdocyon thous	2010	Guillermo Gil	Argentina	unknown	-54.1728	-25.6824	Observed
GBIF	Cerdocyon thous	unknown	unknown	Colombia	Briceno	-75.5519	7.19323	Observed
GBIF	Cerdocyon thous	unknown	unknown	Colombia	Campamento	-75.3158	7.13019	Observed
GBIF	Cerdocyon thous	1987	Moreyra, Pedro; Saibene	Argentina	unknown	-54.4493	-25.6818	Observed
GBIF	Cerdocyon thous	1957	unknown	Colombia	unknown	-76.8833	2.53333	Colected
GBIF	Cerdocyon thous	1968	Smithsonian Venezuelan Project	Venezuela	unknown	-62.93	9.32	unknown
GBIF	Cerdocyon thous	unknown	unknown	Brazil	unknown	-41.2851	-11.2852	Colected
GBIF	Cerdocyon thous	1970	Peter L. Dalby	Argentina	unknown	-65.9483	-25.5788	Colected
GBIF	Cerdocyon thous	unknown	unknown	Colombia	Gomez Plata	-75.1911	6.71705	Observed
GBIF	Cerdocyon thous	2002	Casertano, Sergio; Schiaffino, Karina	Argentina	unknown	-54.3463	-25.7007	Observed
GBIF	Cerdocyon thous	1913	L. E. Miller	Paraguay	Trinidad	-55.6927	-27.1213	Colected
GBIF	Cerdocyon thous	unknown	Dr. HÃ©ctor A. Piacentini	Argentina	Pilcomayo	-57.9933	-25.1933	Colected
GBIF	Cerdocyon thous	2006	Guillermo Gil	Argentina	unknown	-54.2619	-26.3805	Observed
GBIF	Cerdocyon thous	1987	unknown	Argentina	unknown	-54.4511	-25.6806	Observed
GBIF	Cerdocyon thous	2004	Guillermo Gil	Argentina	unknown	-58.2092	-31.8645	Observed
GBIF	Cerdocyon thous	1978	unknown	Argentina	unknown	-54.6261	-26.3311	Colected
GBIF	Cerdocyon thous	unknown	unknown	Colombia	Santa BÃ¡rbara	-75.6041	5.86827	Observed
GBIF	Cerdocyon thous	2003	Cerutti, Javier; Schiaffino, Karina	Argentina	unknown	-54.2294	-25.6764	Observed
GBIF	Cerdocyon thous	unknown	unknown	Colombia	Copacabana	-75.51	6.35	Observed
GBIF	Cerdocyon thous	2003	Cerutti, Javier; Castillo, Rodrigo; Schiaffino, Karina	Argentina	unknown	-54.2353	-25.6739	Observed
GBIF	Cerdocyon thous	unknown	unknown	Brazil	unknown	-51.6836	-14.0786	Colected
GBIF	Cerdocyon thous	unknown	E. Massoia	Argentina	GuaranÃ­	-54.5	-26.9833	Colected
GBIF	Cerdocyon thous	1920	unknown	Venezuela	unknown	-71.6167	9.05	Colected
GBIF	Cerdocyon thous	unknown	B. R. Riddle	Bolívia	Ichilo	-63.41	-17.33	Colected
GBIF	Cerdocyon thous	2008	Leiva L., Giraudo A., Urban J. y FandiÃ±o B.	Argentina	Vera	-60.2	-29.1667	Colected
GBIF	Cerdocyon thous	1942	P. Hershkovitz	Colombia	Fonseca District	-72.9192	11.0379	unknown
GBIF	Cerdocyon thous	unknown	unknown	Colombia	Venecia	-75.7718	5.98933	Observed
GBIF	Cerdocyon thous	unknown	unknown	Argentina	IguazÃº	-54.3927	-25.7747	Observed
GBIF	Cerdocyon thous	unknown	unknown	Colombia	Zaragoza	-74.87	7.5	Observed
GBIF	Cerdocyon thous	2007	Pautasso A. y FandiÃ±o B.	Argentina	Vera	-60.9404	-28.8346	Colected
GBIF	Cerdocyon thous	unknown	unknown	Paraguay	unknown	-58.985	-23.4003	Colected
GBIF	Cerdocyon thous	1966	Smithsonian Venezuelan Project	Venezuela	unknown	-65.9	10.33	unknown
GBIF	Cerdocyon thous	1950	F. Smith	Venezuela	unknown	-63.6303	9.82132	unknown
GBIF	Cerdocyon thous	unknown	Collector Não informado	Venezuela	unknown	-72.17	8.17	unknown
GBIF	Cerdocyon thous	2004	Guillermo Gil	Argentina	unknown	-58.2292	-31.8629	Observed
GBIF	Cerdocyon thous	1950	unknown	Colombia	unknown	-75.45	7.18333	Colected
GBIF	Cerdocyon thous	unknown	Moreno, Luz	Colombia	unknown	-74.5718	10.991	Colected
GBIF	Cerdocyon thous	unknown	unknown	Colombia	Tarso	-75.83	5.87	Observed
GBIF	Cerdocyon thous	1967	Smithsonian Venezuelan Project	Venezuela	unknown	-63.53	10.2	unknown
GBIF	Cerdocyon thous	2005	Guillermo Gil	Argentina	unknown	-54.5514	-25.603	Observed
GBIF	Cerdocyon thous	unknown	unknown	Colombia	Caldas	-75.64	6.09	Observed
GBIF	Cerdocyon thous	1992	Montanelli, Silvana	Argentina	unknown	-54.478	-25.6907	Observed
GBIF	Cerdocyon thous	1957	unknown	Colombia	unknown	-76.4	2.5	Colected
GBIF	Cerdocyon thous	1992	Giachino, Horacio	Argentina	unknown	-54.515	-25.6543	Observed
GBIF	Cerdocyon thous	unknown	unknown	Colombia	Toledo	-75.694	7.03926	Observed
GBIF	Cerdocyon thous	unknown	unknown	Brazil	unknown	-43.2333	-22.9	Colected
GBIF	Cerdocyon thous	1951	unknown	Colombia	unknown	-76.0333	1.85	Colected
GBIF	Cerdocyon thous	1974	Dario Angel	Colombia	San Juan de Arama	-73.86	3.03913	Colected
GBIF	Cerdocyon thous	1967	Smithsonian Venezuelan Project	Venezuela	unknown	-67.2	10.43	unknown
GBIF	Cerdocyon thous	1967	Smithsonian Venezuelan Project	Venezuela	unknown	-67.65	5.4	unknown
GBIF	Cerdocyon thous	unknown	unknown	Colombia	Concordia	-75.9098	6.02032	Observed
GBIF	Cerdocyon thous	unknown	E. Massoia-Antonia De Simone	Argentina	Candelaria	-56.053	-27.3717	Colected
GBIF	Cerdocyon thous	unknown	unknown	Argentina	Montecarlo	-54.7688	-26.5599	Observed
GBIF	Cerdocyon thous	unknown	unknown	Colombia	Ituango	-75.77	7.18	Observed
GBIF	Cerdocyon thous	unknown	unknown	Colombia	Ciudad Bolivar	-76.0249	5.82243	Observed
GBIF	Cerdocyon thous	2007	Guillermo Gil	Argentina	unknown	-58.2404	-31.9065	Observed
GBIF	Cerdocyon thous	unknown	Toro, Gilberto	Colombia	Pereira	-75.6529	4.81095	Colected
GBIF	Cerdocyon thous	1941	unknown	Brazil	unknown	-49.75	-21.6667	Colected
GBIF	Cerdocyon thous	1949	unknown	Colombia	unknown	-76.2833	7.85	Colected
GBIF	Cerdocyon thous	unknown	Nicefero Maria, (Brother)	Colombia	unknown	-74.3491	4.32893	unknown
GBIF	Cerdocyon thous	1964	A. Ximenez	Bolívia	Itenez	-62.9977	-13.7391	Colected
GBIF	Cerdocyon thous	1974	E. Massoia-Antonia De Simone	Argentina	Libertador General San MartÃ­n	-59.2361	-26.5528	Colected
GBIF	Cerdocyon thous	2006	Gpque. Gerardo Elst (recolector de datos)	Argentina	unknown	-58.0763	-28.0278	Observed
GBIF	Cerdocyon thous	unknown	unknown	Argentina	25 de Mayo	-54.7352	-27.3768	Observed
GBIF	Cerdocyon thous	1913	unknown	Paraguay	unknown	-55.6833	-27.0833	Colected
GBIF	Cerdocyon thous	1957	unknown	Colombia	Villavicencio	-73.8833	3.28333	Colected
GBIF	Cerdocyon thous	unknown	HernÃ¡ndez C., J.	Colombia	unknown	-74.3861	4.68913	Colected
GBIF	Cerdocyon thous	1948	RÃ­os C.	Argentina	Capital	-55.779	-27.5911	Colected
GBIF	Cerdocyon thous	unknown	unknown	Colombia	San JosÃ© de la MontaÃ±a	-75.6583	6.81707	Observed
GBIF	Cerdocyon thous	unknown	Peterson, N	Colombia	Zaragoza	-74.8856	7.67056	Colected
GBIF	Cerdocyon thous	1899	H. H. Smith	Colombia	Santa Marta	-74.0668	11.1848	Colected
GBIF	Cerdocyon thous	2002	Caradonna, Angel; MÃ©ndez, Guillermo; Perez ArgaÃ±araz, Juan	Argentina	unknown	-54.5435	-25.6222	Observed
GBIF	Cerdocyon thous	unknown	unknown	Colombia	San JerÃ³nimo	-75.73	6.44	Observed
GBIF	Cerdocyon thous	2009	unknown	Colombia	San Carlos	-74.8134	6.20858	Observed
GBIF	Cerdocyon thous	1973	Collector(s): Phil Myers	Paraguay	unknown	-59.2	-23.1833	Colected
GBIF	Cerdocyon thous	2004	Guillermo Gil	Argentina	unknown	-54.416	-26.0025	Observed
GBIF	Cerdocyon thous	1964	unknown	Bolívia	Mamore	-64.8167	-13.0667	Colected
GBIF	Cerdocyon thous	unknown	Nicefero Maria, (Brother)	Colombia	unknown	-73.62	4.15	unknown
GBIF	Cerdocyon thous	1899	H. H. Smith	Colombia	Santa Marta	-73.9016	11.2987	Colected
GBIF	Cerdocyon thous	unknown	unknown	Colombia	Caucasia	-75.2	7.99	Observed
GBIF	Cerdocyon thous	unknown	S. Anderson	Bolívia	Luis Calvo	-63.06	-20.45	Colected
GBIF	Cerdocyon thous	1956	Stager, K E	Brazil	unknown	-47.5333	-14.5192	Colected
GBIF	Cerdocyon thous	unknown	unknown	Colombia	unknown	-76.8667	2.48333	Colected
GBIF	Cerdocyon thous	1977	P. Myers	Paraguay	Pablo Lagerenza	-60.2806	-20.4679	Colected
GBIF	Cerdocyon thous	1967	Smithsonian Venezuelan Project	Venezuela	unknown	-67.62	5.45	unknown
GBIF	Cerdocyon thous	1965	Smithsonian Venezuelan Project	Venezuela	unknown	-67.22	6.55	unknown
GBIF	Cerdocyon thous	2005	Guillermo Gil	Argentina	unknown	-54.5452	-25.6031	Observed
GBIF	Cerdocyon thous	unknown	Esguerra, Rosario	Colombia	unknown	-74.1515	11.2884	Colected
GBIF	Cerdocyon thous	1975	unknown	Venezuela	GUARICO	-67.3622	8.93393	Colected
GBIF	Cerdocyon thous	1968	Smithsonian Venezuelan Project	Venezuela	unknown	-71.95	7.32	unknown
GBIF	Cerdocyon thous	unknown	unknown	Colombia	Maceo	-74.79	6.56	Observed
GBIF	Cerdocyon thous	unknown	unknown	Colombia	ValparaÃ­so	-75.63	5.62	Observed
GBIF	Cerdocyon thous	unknown	unknown	Argentina	Yerba Buena	-65.3487	-26.8084	Observed
GBIF	Cerdocyon thous	1987	Vega, Manolo	Argentina	unknown	-54.4534	-25.6801	Observed
GBIF	Cerdocyon thous	unknown	unknown	Argentina	San Pedro	-54.1131	-26.6301	Observed
GBIF	Cerdocyon thous	1966	Smithsonian Venezuelan Project	Venezuela	unknown	-62.93	9.32	unknown
GBIF	Cerdocyon thous	unknown	D. Cochran	Brazil	unknown	-43.4761	-22.9972	unknown
GBIF	Cerdocyon thous	unknown	unknown	Uruguay	unknown	-56	-33	Colected
GBIF	Cerdocyon thous	1949	unknown	Colombia	Cartagena	-75.0833	9.95	Colected
GBIF	Cerdocyon thous	1943	P. Hershkovitz	Colombia	Valledupar District	-73.4995	8.09166	unknown
GBIF	Cerdocyon thous	1992	De MorÃ­n S.	Argentina	9 de Julio	-61.7687	-29.231	Colected
GBIF	Cerdocyon thous	2000	GeorgÃ³pulos, AdriÃ¡n	Argentina	unknown	-54.1681	-25.6807	Observed
GBIF	Cerdocyon thous	unknown	unknown	Colombia	TÃ¡mesis	-75.72	5.67	Observed
GBIF	Cerdocyon thous	unknown	unknown	Colombia	SopetrÃ¡n	-75.75	6.51	Observed
GBIF	Cerdocyon thous	1997	Fabri, Silvina; Malmierca, Laura	Argentina	unknown	-54.3841	-25.6248	Observed
GBIF	Cerdocyon thous	2005	Guillermo Gil	Argentina	unknown	-54.5529	-25.6125	Observed
GBIF	Cerdocyon thous	unknown	unknown	Colombia	Angostura	-75.371	6.93512	Observed
GBIF	Cerdocyon thous	unknown	unknown	Colombia	Bogota	-73.9931	4.64916	Colected
GBIF	Cerdocyon thous	2003	Cerutti, Javier; Di Massa, Juan Pablo	Argentina	unknown	-54.4988	-25.6691	Observed
GBIF	Cerdocyon thous	1961	unknown	Brazil	unknown	-47.8167	-24.3667	Colected
GBIF	Cerdocyon thous	unknown	P. V. Lund	Brazil	unknown	-43.8927	-19.6347	Colected
GBIF	Cerdocyon thous	2008	unknown	Colombia	San Carlos	-74.8394	6.21561	Observed
GBIF	Cerdocyon thous	unknown	unknown	Colombia	Santa Rosa de Osos	-75.46	6.65	Observed
GBIF	Cerdocyon thous	unknown	unknown	Colombia	YolombÃ³	-75.02	6.6	Observed
GBIF	Cerdocyon thous	unknown	A. Ximenez	Bolívia	Itenez	-63.3327	-13.1234	Colected
GBIF	Cerdocyon thous	unknown	unknown	Argentina	MburucuyÃ¡	-58.0981	-28.0352	Observed
GBIF	Cerdocyon thous	1942	P. Hershkovitz	Colombia	Valledupar District	-73.4	10.1671	unknown
GBIF	Cerdocyon thous	unknown	unknown	Argentina	San Ignacio	-55.5393	-27.258	Observed
GBIF	Cerdocyon thous	1991	Guillermo Gil	Argentina	unknown	-55.5846	-27.3134	Observed
GBIF	Cerdocyon thous	unknown	unknown	Colombia	Betania	-75.9938	5.73326	Observed
GBIF	Cerdocyon thous	2007	unknown	Colombia	Victoria	-74.8833	5.55608	Observed
GBIF	Cerdocyon thous	1957	unknown	Colombia	unknown	-76.4664	2.5	Colected
GBIF	Cerdocyon thous	unknown	unknown	Colombia	Cisneros	-75.0801	6.55092	Observed
GBIF	Cerdocyon thous	1958	K. von Sneidern	Colombia	Popayan	-76.9501	2.53579	Colected
GBIF	Cerdocyon thous	unknown	unknown	Colombia	Caicedo	-76.0489	6.49241	Observed
GBIF	Cerdocyon thous	unknown	unknown	Colombia	unknown	-76.95	2.53333	Colected
GBIF	Cerdocyon thous	1957	Stager, K E	Bolívia	unknown	-62.85	-20.9667	Colected
GBIF	Cerdocyon thous	1961	unknown	Brazil	unknown	-47.6667	-24.2833	Colected
GBIF	Cerdocyon thous	2005	Gpque. Gerardo Elst (recolector de datos)	Argentina	unknown	-58.0703	-28.0244	Observed
GBIF	Cerdocyon thous	2007	Guillermo Gil	Argentina	unknown	-58.2375	-31.8724	Observed
GBIF	Cerdocyon thous	2007	Guillermo Gil	Argentina	unknown	-58.2296	-31.8529	Observed
GBIF	Cerdocyon thous	2005	Giraudo A., Arzamendia V., LÃ³pez M.S. y Prieto Y.	Argentina	Garay	-60.219	-31.2242	Colected
GBIF	Cerdocyon thous	2007	Guillermo Gil	Argentina	unknown	-58.3066	-31.8502	Observed
GBIF	Cerdocyon thous	unknown	R. M. Gilmore	Colombia	Villavicencio	-73.6327	4.06342	Colected
GBIF	Cerdocyon thous	1992	Saibene, Carlos; Montanelli, Silvana; Schiaffino, Karina	Argentina	unknown	-54.5354	-25.6397	Observed
GBIF	Cerdocyon thous	1973	Collector(s): Phil Myers	Paraguay	unknown	-59.1833	-23.2	Colected
GBIF	Cerdocyon thous	1927	Olalla y Hijos	Brazil	Limao	-60.4959	3.94832	Colected
GBIF	Cerdocyon thous	unknown	unknown	Argentina	unknown	-59	-34.4	Colected
GBIF	Cerdocyon thous	2007	Guillermo Gil	Argentina	unknown	-58.3074	-31.8501	Observed
GBIF	Cerdocyon thous	2007	Guillermo Gil	Argentina	unknown	-58.2554	-31.8806	Observed
GBIF	Cerdocyon thous	unknown	unknown	Argentina	IguazÃº	-54.2562	-25.9371	Colected
GBIF	Cerdocyon thous	1913	unknown	Brazil	unknown	-39.3	-10.9833	Colected
GBIF	Cerdocyon thous	unknown	unknown	Paraguay	unknown	-61.0833	-20.1167	Colected
GBIF	Cerdocyon thous	unknown	unknown	Colombia	unknown	-68.5697	5.27171	Colected
GBIF	Cerdocyon thous	1951	unknown	Colombia	Urrao	-76.1383	6.31972	Colected
GBIF	Cerdocyon thous	unknown	unknown	Colombia	Carolina del Principe	-75.29	6.73	Observed
GBIF	Cerdocyon thous	1995	Lorenzo, Ernesto; Giacchino; Vega, Francisco	Argentina	unknown	-54.4788	-25.6901	Observed
GBIF	Cerdocyon thous	1987	unknown	Argentina	unknown	-54.4495	-25.6786	Observed
GBIF	Cerdocyon thous	1976	unknown	Venezuela	APURE	-69.1526	7.55638	Colected
GBIF	Cerdocyon thous	1951	Collector(s): Reuben A. Stirton	Colombia	unknown	-74.3333	4.75	Colected
GBIF	Cerdocyon thous	unknown	Moreno, Luz	Colombia	Santa Marta	-74.1515	11.2882	Colected
GBIF	Cerdocyon thous	1960	Bromley, S C	Bolívia	unknown	-62.85	-20.9667	Colected
GBIF	Cerdocyon thous	1963	A. Ximenez	Uruguay	Tacuarembo	-55.9428	-31.6877	Colected
GBIF	Cerdocyon thous	1993	Bignotti, Ricardo	Argentina	unknown	-54.3392	-25.6982	Observed
GBIF	Cerdocyon thous	2012	Daniel RodrÃ­guez	Colombia	Puerto Wilches	-73.3397	7.42167	Observed
GBIF	Cerdocyon thous	2012	Daniel RodrÃ­guez	Colombia	Puerto Wilches	-73.7683	7.4325	Observed
GBIF	Cerdocyon thous	2012	Daniel RodrÃ­guez	Colombia	Sabana de Torres	-73.7722	7.49889	Observed
GBIF	Cerdocyon thous	1998	unknown	Argentina	Monteros	-65.4695	-27.1137	unknown
GBIF	Cerdocyon thous	1997	Lim, BK; Lee, Te, Jr; Hanson, Jd	Venezuela	unknown	-66.55	6.93333	Colected
SpeciesLink	Cerdocyon thous	2007	Souza, J. L	Brazil	Nova Xavantina	-52.3531	-14.6733	Skull/skin
SpeciesLink	Cerdocyon thous	2001	Vital, Valdivino	Brazil	Água Boa	-52.1586	-14.05	Skull/skin
SpeciesLink	Cerdocyon thous	2001	Lima, José Wilson	Brazil	Barra do Garças	-52.2567	-15.89	Skull/skin
SpeciesLink	Cerdocyon thous	1985	Cintra, R.	Brazil	Poconé	-56.6407	-16.2525	unknown
SpeciesLink	Cerdocyon thous	1984	Baptiston,M.; Friedlander, M.	Brazil	Cáceres	-57.7055	-16.1297	Skull/skin
SpeciesLink	Cerdocyon thous	2002	Marques, S.R	Brazil	Chapada dos Guimarães	-55.4526	-15.5698	unknown
SpeciesLink	Cerdocyon thous	unknown	unknown	Brazil	Chapada dos Guimarães	-55.4119	-14.8982	Skull/skin
SpeciesLink	Cerdocyon thous	1986	Dalponte, J. C.	Brazil	unknown	-57.1857	-15.034	Skull/skin
SpeciesLink	Cerdocyon thous	1983	Silva, S. M.	Brazil	Jangada	-56.5372	-15.2194	Skull/skin
SpeciesLink	Cerdocyon thous	1983	Yamashita, C & Mauro	Brazil	Poconé	-56.6454	-16.361	Skull/skin
SpeciesLink	Cerdocyon thous	1981	Dalponte, J. C.	Brazil	Cuiabá	-56.0631	-15.8608	Skull/skin
SpeciesLink	Cerdocyon thous	1985	Dalponte, J. C.	Brazil	Guareí	-48.3155	-23.3637	Skull/skin
SpeciesLink	Cerdocyon thous	unknown	unknown	Colombia	Villavicencio	-73.635	4.15333	unknown
SpeciesLink	Cerdocyon thous	unknown	unknown	Colombia	Santa Rita	-68.225	4.97167	unknown
SpeciesLink	Cerdocyon thous	unknown	unknown	Venezuela	Pedro Camejo	-67.4167	7.36667	unknown
SpeciesLink	Cerdocyon thous	unknown	unknown	Colombia	Cumaribo	-69.4183	4.43333	unknown
SpeciesLink	Cerdocyon thous	unknown	unknown	Colombia	Granada	-74.2478	3.08056	unknown
SpeciesLink	Cerdocyon thous	unknown	unknown	Venezuela	Atabapo	-65.3667	4.8	unknown
SpeciesLink	Cerdocyon thous	unknown	unknown	Colombia	San Luis de Cubarral	-74.3333	3.85	unknown
SpeciesLink	Cerdocyon thous	unknown	unknown	Venezuela	Atures	-66.1	5.35	unknown
SpeciesLink	Cerdocyon thous	unknown	unknown	Venezuela	Atures	-65.6667	3.41667	unknown
SpeciesLink	Cerdocyon thous	unknown	unknown	Venezuela	Páez	-71.9	7.3	unknown
SpeciesLink	Cerdocyon thous	unknown	unknown	Venezuela	Atures	-67.6236	5.66389	unknown
SpeciesLink	Cerdocyon thous	unknown	unknown	Venezuela	Atures	-67.6156	5.60222	unknown
SpeciesLink	Cerdocyon thous	unknown	unknown	Venezuela	Pedro Camejo	-67.4667	6.21667	unknown
SpeciesLink	Cerdocyon thous	unknown	unknown	Venezuela	Pedro Camejo	-67.5756	6.31917	unknown
SpeciesLink	Cerdocyon thous	unknown	unknown	Venezuela	Pedro Camejo	-67.2167	6.58333	unknown
SpeciesLink	Cerdocyon thous	unknown	unknown	Venezuela	Achaguas	-68.4203	7.48111	unknown
SpeciesLink	Cerdocyon thous	unknown	unknown	Venezuela	Río Negro	-67.0333	1.8	unknown
SpeciesLink	Cerdocyon thous	unknown	unknown	Venezuela	Atures	-66.0833	5.25	unknown
SpeciesLink	Cerdocyon thous	unknown	unknown	Venezuela	Muñoz	-69.325	7.43583	unknown
SpeciesLink	Cerdocyon thous	unknown	unknown	Venezuela	Páez	-71.9186	7.2775	unknown
SpeciesLink	Cerdocyon thous	unknown	unknown	Venezuela	Achaguas	-68.2167	7.78333	unknown
SpeciesLink	Cerdocyon thous	unknown	unknown	Venezuela	Achaguas	-68.8833	7.86667	unknown
SpeciesLink	Cerdocyon thous	unknown	unknown	Venezuela	Achaguas	-68.7333	7.91667	unknown
SpeciesLink	Cerdocyon thous	unknown	unknown	Venezuela	Muñoz	-69.1508	7.57944	unknown
SpeciesLink	Cerdocyon thous	unknown	unknown	Venezuela	Muñoz	-69.0661	7.19028	unknown
SpeciesLink	Cerdocyon thous	unknown	unknown	Venezuela	Atures	-67.795	5.24389	unknown
SpeciesLink	Cerdocyon thous	unknown	unknown	Venezuela	San Fernando	-67.5	7.86667	unknown
SpeciesLink	Cerdocyon thous	unknown	unknown	Venezuela	Atabapo	-65.55	3.16667	unknown
SpeciesLink	Cerdocyon thous	unknown	unknown	Brazil	Pinheiros	-40.1456	-18.3333	unknown
SpeciesLink	Cerdocyon thous	2000	Rita de Cássia Bianchi	Brazil	Santa Teresa	-40.5333	-19.9833	unknown
SpeciesLink	Cerdocyon thous	2000	J. A. Passamani & J. L. Gasparini	Brazil	Venda Nova do Imigrante	-41.1	-20.3333	unknown
SpeciesLink	Cerdocyon thous	unknown	unknown	Brazil	Conceição da Barra	-39.8056	-18.27	unknown
SpeciesLink	Cerdocyon thous	1920	unknown	Brazil	Sooretama	-40.1667	-19	unknown
SpeciesLink	Cerdocyon thous	unknown	unknown	Brazil	Guarapari	-40.41	-20.58	unknown
SpeciesLink	Cerdocyon thous	unknown	unknown	Brazil	Vila Velha	-40.3233	-20.4167	unknown
SpeciesLink	Cerdocyon thous	unknown	unknown	Brazil	Guarapari	-40.4086	-20.5741	unknown
SpeciesLink	Cerdocyon thous	unknown	unknown	Brazil	Santa Maria de Jetibá	-40.7441	-20.0621	unknown
SpeciesLink	Cerdocyon thous	2016	unknown	Brazil	Sooretama	-40.1667	-19	unknown
SpeciesLink	Cerdocyon thous	unknown	unknown	Brazil	Domingos Martins	-41.0231	-20.4019	unknown
SpeciesLink	Cerdocyon thous	unknown	unknown	Brazil	Santa Maria de Jetibá	-40.6927	-20.0451	unknown
SpeciesLink	Cerdocyon thous	unknown	unknown	Brazil	Santa Maria de Jetibá	-40.7865	-20.0604	unknown
SpeciesLink	Cerdocyon thous	unknown	unknown	Brazil	Linhares	-39.92	-19.68	unknown
SpeciesLink	Cerdocyon thous	1925	C. Lako	Brazil	Santa Teresa	-40.6767	-19.8167	unknown
SpeciesLink	Cerdocyon thous	unknown	A. Ruschi	Brazil	Santa Teresa	-40.3601	-19.5608	unknown
SpeciesLink	Cerdocyon thous	2016	Museu da fauna	Brazil	Linhares	-40.1333	-19.0667	unknown
SpeciesLink	Cerdocyon thous	unknown	unknown	Brazil	Cariacica	-40.4778	-20.2725	unknown
SpeciesLink	Cerdocyon thous	unknown	unknown	Brazil	Castelo	-41.1047	-20.5203	unknown
SpeciesLink	Cerdocyon thous	1988	Mendes, S. L. - Brown Jr., K.	Brazil	Pancas	-40.85	-19.2333	unknown
SpeciesLink	Cerdocyon thous	1954	unknown	Brazil	Santa Teresa	-40.67	-19.8166	unknown
SpeciesLink	Cerdocyon thous	1990	D. Loss	Brazil	Santa Teresa	-40.6	-19.9166	unknown
SpeciesLink	Cerdocyon thous	1990	Flávio Siqueira	Brazil	Fundão	-40.44	-19.9166	unknown
SpeciesLink	Cerdocyon thous	1995	Antônio Nilson Formigoni	Brazil	Santa Teresa	-40.65	-19.8333	unknown
SpeciesLink	Cerdocyon thous	1996	Gilmar	Brazil	Fundão	-40.38	-19.8366	unknown
SpeciesLink	Cerdocyon thous	1996	A. Zago	Brazil	Santa Teresa	-40.5556	-19.8556	unknown
SpeciesLink	Cerdocyon thous	1997	M. G. Hoffmann & S. Vimercatti	Brazil	Santa Teresa	-40.5333	-19.9833	unknown
SpeciesLink	Cerdocyon thous	unknown	unknown	Brazil	Santa Teresa	-40.5372	-19.9733	unknown
SpeciesLink	Cerdocyon thous	1998	Gilmar Moreira Santos	Brazil	Fundão	-40.41	-20.0166	unknown
SpeciesLink	Cerdocyon thous	unknown	unknown	Brazil	Aracruz	-40.1567	-19.8734	unknown
SpeciesLink	Cerdocyon thous	unknown	unknown	Brazil	Linhares	-40.05	-19.1033	unknown
SpeciesLink	Cerdocyon thous	unknown	unknown	Brazil	Sooretama	-40.13	-19.05	unknown
SpeciesLink	Cerdocyon thous	1992	Marcia C. Lara	Brazil	unknown	-43.9272	-19.6578	Tissue (70% or 95% ETOH)
SpeciesLink	Cerdocyon thous	1995	Cristiano C.;Mendes,E & Lucia H.S.S.	Brazil	Londrina	-51.1628	-23.3103	unknown
SpeciesLink	Cerdocyon thous	2003	Christine Steiner São Bernardo	Brazil	Cananéia	-47.9622	-25.1084	unknown
SpeciesLink	Cerdocyon thous	2001	Mônica de Faria Franco Negrão	Brazil	Cotia	-46.9454	-23.7149	unknown
SpeciesLink	Cerdocyon thous	1900	MZUSP	Brazil	Teodoro Sampaio	-52.1678	-22.5328	unknown
SpeciesLink	Cerdocyon thous	1900	MZUSP	Brazil	Conchas	-48.0106	-23.0153	unknown
SpeciesLink	Cerdocyon thous	1993	Luciane H. Gargaglioni, Marcelo E. Batalhão, Marina J. Lapenta, Marisa F. carvalho, Rogério V. Rossi, Vanessa P. Veruli	Brazil	Luís Antônio	-47.8	-21.5833	unknown
SpeciesLink	Cerdocyon thous	2001	Christine Steiner São Bernardo	Brazil	Peruíbe	-47.0008	-24.3131	unknown
SpeciesLink	Cerdocyon thous	2002	Mônica de Faria Franco Negrão	Brazil	Ibiúna	-47.081	-23.7017	unknown
SpeciesLink	Cerdocyon thous	1900	MZUSP	Brazil	Itapura	-51.5089	-20.6458	unknown
SpeciesLink	Cerdocyon thous	2002	Mônica de Faria Franco Negrão	Brazil	Ibiúna	-47.0924	-23.6898	unknown
SpeciesLink	Cerdocyon thous	2001	Christine Steiner São Bernardo	Brazil	Cananéia	-47.9622	-25.1084	unknown
SpeciesLink	Cerdocyon thous	2003	Graziela Dotta	Brazil	Ipeúna	-47.7846	-22.4184	unknown
SpeciesLink	Cerdocyon thous	1900	MZUSP	Brazil	Olímpia	-48.915	-20.7369	unknown
SpeciesLink	Cerdocyon thous	2003	Graziela Dotta	Brazil	Itirapina	-47.8444	-22.2987	unknown
SpeciesLink	Cerdocyon thous	1900	MZUSP	Brazil	Franca	-47.4008	-20.5386	unknown
SpeciesLink	Cerdocyon thous	2003	Graziela Dotta	Brazil	Ipeúna	-47.7657	-22.4138	unknown
SpeciesLink	Cerdocyon thous	2003	Graziela Dotta	Brazil	Itirapina	-47.8773	-22.3635	unknown
SpeciesLink	Cerdocyon thous	1900	MZUSP	Brazil	Castilho	-51.4875	-20.8722	unknown
SpeciesLink	Cerdocyon thous	2003	Graziela Dotta	Brazil	Itirapina	-47.871	-22.3269	unknown
SpeciesLink	Cerdocyon thous	1900	MZUSP	Brazil	Arco-Íris	-50.465	-21.7728	unknown
SpeciesLink	Cerdocyon thous	2003	Graziela Dotta	Brazil	Itirapina	-47.8912	-22.3885	unknown
SpeciesLink	Cerdocyon thous	1900	MZUSP	Brazil	Itararé	-49.3408	-24.115	unknown
SpeciesLink	Cerdocyon thous	2003	Graziela Dotta	Brazil	Itirapina	-47.8706	-22.356	unknown
SpeciesLink	Cerdocyon thous	1950	MZUSP	Brazil	Bauru	-49.0833	-22.3167	unknown
SpeciesLink	Cerdocyon thous	2003	Graziela Dotta	Brazil	Itirapina	-47.7635	-22.264	unknown
SpeciesLink	Cerdocyon thous	1900	MZUSP	Brazil	Zacarias	-50.05	-21.2011	unknown
SpeciesLink	Cerdocyon thous	2003	Graziela Dotta	Brazil	Itirapina	-47.6991	-22.2862	unknown
SpeciesLink	Cerdocyon thous	1950	MZUSP	Brazil	Avanhandava	-49.95	-21.4667	unknown
SpeciesLink	Cerdocyon thous	2003	Graziela Dotta	Brazil	Itirapina	-47.8369	-22.3086	unknown
SpeciesLink	Cerdocyon thous	1900	MZUSP	Brazil	São João da Boa Vista	-46.7978	-21.9689	unknown
SpeciesLink	Cerdocyon thous	2003	Graziela Dotta	Brazil	Itirapina	-47.7913	-22.2767	unknown
SpeciesLink	Cerdocyon thous	1950	MZUSP	Brazil	Boracéia	-45.8333	-23.6333	unknown
SpeciesLink	Cerdocyon thous	2003	Graziela Dotta	Brazil	Itirapina	-47.7118	-22.2449	unknown
SpeciesLink	Cerdocyon thous	1950	MZUSP	Brazil	Boa Esperança do Sul	-48.3833	-21.9833	unknown
SpeciesLink	Cerdocyon thous	2003	Graziela Dotta	Brazil	Itirapina	-47.7448	-22.233	unknown
SpeciesLink	Cerdocyon thous	1900	MZUSP	Brazil	Braúna	-50.3331	-21.5306	unknown
SpeciesLink	Cerdocyon thous	2003	Graziela Dotta	Brazil	Ipeúna	-47.7648	-22.4235	unknown
SpeciesLink	Cerdocyon thous	2003	Graziela Dotta	Brazil	Itirapina	-47.8301	-22.2885	unknown
SpeciesLink	Cerdocyon thous	2003	Graziela Dotta	Brazil	Ipeúna	-47.8408	-22.4127	unknown
SpeciesLink	Cerdocyon thous	2005	Marcos Di Bernardo	Brazil	Mostardas	-50.9211	-31.1069	Skull/skin
SpeciesLink	Cerdocyon thous	1993	J. C. Gonzalez	Brazil	Palmares do Sul	-50.5097	-30.2578	Colected
SpeciesLink	Cerdocyon thous	1993	J. C. Gonzalez, Eduardo Borsatto	Brazil	Barra do Ribeiro	-51.3011	-30.2911	Colected
SpeciesLink	Cerdocyon thous	2010	Peter F., Knorr V.	Brazil	Pelotas/Camaquã	-52.2539	-31.5536	Skull/skin
SpeciesLink	Cerdocyon thous	2009	Peter F., P. O. Garcias	Brazil	Jaguarão	-53.3758	-32.5661	Skull/skin
SpeciesLink	Cerdocyon thous	unknown	Jeter J. Bertoletti	Brazil	Capão da Canoa	-50.0097	-29.7456	Colected
SpeciesLink	Cerdocyon thous	unknown	J. M. R. Soto	Brazil	Camaquã	-51.8122	-30.8511	Colected
SpeciesLink	Cerdocyon thous	1999	Glaucia Pontes	Brazil	São Gabriel	-54.32	-30.3364	Skull/skin
SpeciesLink	Cerdocyon thous	2001	unknown	Brazil	São Francisco de Paula	-50.5836	-29.4481	Skull/skin
SpeciesLink	Cerdocyon thous	unknown	Yuri Luiz Reis Leite	Brazil	Linhares	-40.0722	-19.3911	Tissue (70% or 95% ETOH)
SpeciesLink	Cerdocyon thous	1966	Ventura, J.	Brazil	Piracicaba	-47.6397	-22.72	unknown
SpeciesLink	Cerdocyon thous	1989	Emygdio Leite de Araujo Monteiro Filho & Kempers, K.D.	Brazil	unknown	-46.9304	-22.4242	unknown
SpeciesLink	Cerdocyon thous	1977	Martins, R.P.	Brazil	Mogi Guaçu	-46.9419	-22.3722	unknown
SpeciesLink	Cerdocyon thous	1989	Fábio Olmos	Brazil	São Raimundo Nonato	-42.6992	-9.01556	unknown
SpeciesLink	Cerdocyon thous	1988	Ariovaldo Antonio Giaretta	Brazil	Jundiaí	-46.88	-23.1803	unknown
SpeciesLink	Cerdocyon thous	unknown	Emygdio Leite de Araujo Monteiro Filho	Brazil	Américo Brasiliense	-48.0997	-21.72	unknown
SpeciesLink	Cerdocyon thous	1991	Sônia Buck	Brazil	unknown	-47.9737	-24.1415	unknown
SpeciesLink	Cerdocyon thous	1992	Emygdio Leite de Araujo Monteiro Filho & Kempers, K.D.	Brazil	Campinas	-47.06	-22.9	unknown
SpeciesLink	Cerdocyon thous	1992	Ariovaldo Antonio Giaretta; Adão José Cardoso & Rand, S.	Brazil	Catalão	-47.9461	-18.1658	unknown
SpeciesLink	Cerdocyon thous	1993	Emygdio Leite de Araujo Monteiro Filho	Brazil	Araraquara	-48.1697	-21.7903	unknown
SpeciesLink	Cerdocyon thous	1994	Kátia Facure	Brazil	Pedreira	-46.9	-22.74	unknown
SpeciesLink	Cerdocyon thous	1994	unknown	Brazil	Sorocaba	-47.45	-23.5	unknown
SpeciesLink	Cerdocyon thous	1994	Kátia Facure	Brazil	Piracaia	-46.3497	-23.05	unknown
SpeciesLink	Cerdocyon thous	1996	Ariovaldo Antonio Giaretta	Brazil	Rio Claro	-47.56	-22.41	unknown
SpeciesLink	Cerdocyon thous	unknown	Emygdio Leite de Araujo Monteiro Filho	Brazil	São Carlos	-47.8897	-22.0103	unknown
SpeciesLink	Cerdocyon thous	1999	Martuscelli, P.	Brazil	Peruíbe	-46.99	-24.32	unknown
SpeciesLink	Cerdocyon thous	unknown	Kátia Facure & Ariovaldo Antonio Giaretta	Brazil	Uberlândia	-48.2769	-18.9189	unknown
SpeciesLink	Cerdocyon thous	2002	Wesley Rodrigues Silva & Paulo Roberto Manzani	Brazil	Ourinhos	-49.8697	-22.97	unknown
SpeciesLink	Cerdocyon thous	1998	unknown	Brazil	Indaiatuba	-47.2097	-23.0903	unknown
SpeciesLink	Cerdocyon thous	unknown	unknown	Brazil	Santos	-46.33	-23.96	unknown
SpeciesLink	Cerdocyon thous	2011	Paulo Roberto Manzani	Brazil	Sumaré	-47.26	-22.82	unknown
SpeciesLink	Cerdocyon thous	unknown	unknown	Brazil	Santa Teresa	-40.6003	-19.9356	unknown
SpeciesLink	Cerdocyon thous	1988	S.L.Mendes e K.Brown Jr.	Brazil	Pancas	-40.8514	-19.225	unknown
SpeciesLink	Cerdocyon thous	1992	M.Zortea	Brazil	Santa Teresa	-40.6003	-19.9356	unknown
SpeciesLink	Cerdocyon thous	1996	Antônio Massi	Brazil	São Roque do Canaã	-40.6569	-19.7389	unknown
SpeciesLink	Cerdocyon thous	1998	S.L.Mendes	Brazil	Jaíba	-43.6744	-15.3383	unknown
SpeciesLink	Cerdocyon thous	2000	J.A.Passamani e J.L.Gasparini	Brazil	Venda Nova do Imigrante	-41.1347	-20.3397	unknown
SpeciesLink	Cerdocyon thous	1990	Flávio Siqueira	Brazil	Fundão	-40.4067	-19.9325	unknown
SpeciesLink	Cerdocyon thous	1988	Sergio B. Rizotolla	Brazil	Colatina	-40.6306	-19.5394	unknown
SpeciesLink	Cerdocyon thous	2011	Rodosol	Brazil	Guarapari	-40.511	-20.658	unknown
SpeciesLink	Cerdocyon thous	2007	Yuri Luiz Reis Leite	Brazil	Linhares	-39.99	-19.7	Skull/skin
SpeciesLink	Cerdocyon thous	2007	Leonora Pires Costa	Brazil	Linhares	-39.8197	-19.6072	Skull/skin
SpeciesLink	Cerdocyon thous	2007	Leonora Pires Costa	Brazil	Alfredo Chaves	-40.7667	-20.5547	Skull/skin
UFPA/LABEV	Cerdocyon thous	2008	Ana Cristina Mendes-Oliveira	Brazil	Paragominas, PA	-47.737	-3.2478	camera trap
UFPA/LABEV	Cerdocyon thous	2004	Ana Cristina Mendes-Oliveira	Brazil	Paragominas, PA	-52.796	-5.8775	camera trap
UFPA/LABEV	Cerdocyon thous	2010	Ana Cristina Mendes-Oliveira	Brazil	Paragominas, PA	-53.213	-1.60301	camera trap
UFPA/LABEV	Cerdocyon thous	2008	Ana Cristina Mendes-Oliveira	Brazil	Paragominas, PA	-48.5446	-2.79331	camera trap
UFPA/LABEV	Cerdocyon thous	2008	Ana Cristina Mendes-Oliveira	Brazil	Paragominas, PA	-48.5352	-3.70383	camera trap
UFPA/LABEV	Cerdocyon thous	2008	Ana Cristina Mendes-Oliveira	Brazil	Pará	-49.1226	-2.11245	camera trap
UFPA/LABEV	Cerdocyon thous	2016	Ana Cristina Mendes-Oliveira	Brazil	Pará	-48.4783	-1.38444	camera trap
UFPA/LABEV	Cerdocyon thous	2016	Ana Cristina Mendes-Oliveira	Brazil	Pará	-48.4783	-3.70317	camera trap
UFPA/LABEV	Cerdocyon thous	2016	Ana Cristina Mendes-Oliveira	Brazil	Pará	-48.4783	-3.28918	camera trap
UFPA/LABEV	Cerdocyon thous	2016	Ana Cristina Mendes-Oliveira	Brazil	Pará	-50.4016	-3.36137	camera trap
UFPA/LABEV	Cerdocyon thous	2008	Ana Cristina Mendes-Oliveira	Brazil	Pará	-50.6177	-3.51391	camera trap
UFPA/LABEV	Cerdocyon thous	2008	Ana Cristina Mendes-Oliveira	Brazil	Pará	-50.81	-3.54484	camera trap
UFPA/LABEV	Cerdocyon thous	2008	Ana Cristina Mendes-Oliveira	Brazil	Pará	-51.9108	-3.70501	camera trap
UFPA/LABEV	Cerdocyon thous	2016	Ana Cristina Mendes-Oliveira	Brazil	Pará	-52.468	-4.18565	camera trap
UFPA/LABEV	Cerdocyon thous	2008	Ana Cristina Mendes-Oliveira	Brazil	Pará	-52.3556	-4.0392	camera trap
UFPA/LABEV	Cerdocyon thous	2008	Ana Cristina Mendes-Oliveira	Brazil	Pará	-52.468	-4.18565	camera trap
UFPA/LABEV	Cerdocyon thous	2010	Ana Cristina Mendes-Oliveira	Brazil	Pará	-51.9171	-3.70382	camera trap
UFPA/LABEV	Cerdocyon thous	2010	Ana Cristina Mendes-Oliveira	Brazil	Pará	-51.9035	-3.68154	camera trap
UFPA/LABEV	Cerdocyon thous	2010	Ana Cristina Mendes-Oliveira	Brazil	Pará	-53.2941	-4.74435	camera trap
UFPA/LABEV	Cerdocyon thous	2010	Ana Cristina Mendes-Oliveira	Brazil	Pará	-53.361	-4.88004	camera trap
UFPA/LABEV	Cerdocyon thous	2010	Ana Cristina Mendes-Oliveira	Brazil	Pará	-53.1969	-4.60239	camera trap
UFPA/LABEV	Cerdocyon thous	2008	Ana Cristina Mendes-Oliveira	Brazil	Pará	-53.2394	-4.64586	camera trap
UFPA/LABEV	Cerdocyon thous	2008	Ana Cristina Mendes-Oliveira	Brazil	Pará	-53.2421	-4.64866	camera trap
UFPA/LABEV	Cerdocyon thous	2008	Ana Cristina Mendes-Oliveira	Brazil	Pará	-53.2356	-4.64226	camera trap
UFPA/LABEV	Cerdocyon thous	2008	Ana Cristina Mendes-Oliveira	Brazil	Pará	-53.2759	-4.70209	camera trap
UFPA/LABEV	Cerdocyon thous	2008	Ana Cristina Mendes-Oliveira	Brazil	Pará	-49.1205	-5.40813	camera trap
UFPA/LABEV	Cerdocyon thous	2008	Ana Cristina Mendes-Oliveira	Brazil	Pará	-49.4885	-5.65441	camera trap
UFPA/LABEV	Cerdocyon thous	2008	Ana Cristina Mendes-Oliveira	Brazil	Pará	-49.0771	-5.38027	camera trap
UFPA/LABEV	Cerdocyon thous	2008	Ana Cristina Mendes-Oliveira	Brazil	Amapá	-51.0042	1.13333	camera trap
UFPA/LABEV	Cerdocyon thous	2004	Ana Cristina Mendes-Oliveira	Brazil	Amapá	-51.0414	1.12889	camera trap
UFPA/LABEV	Cerdocyon thous	2008	Ana Cristina Mendes-Oliveira	Brazil	Amapá	-51.0106	1.50861	camera trap
UFPA/LABEV	Cerdocyon thous	2008	Ana Cristina Mendes-Oliveira	Brazil	Amapá	-50.9925	1.22861	camera trap
UFPA/LABEV	Cerdocyon thous	2008	Ana Cristina Mendes-Oliveira	Brazil	Amapá	-50.9864	1.23389	camera trap
UFPA/LABEV	Cerdocyon thous	2008	Ana Cristina Mendes-Oliveira	Brazil	Amapá	-51.0614	1.095	camera trap
UFPA/LABEV	Cerdocyon thous	2004	Ana Cristina Mendes-Oliveira	Brazil	Amapá	-51.0544	1.09472	camera trap
UFPA/LABEV	Cerdocyon thous	2008	Ana Cristina Mendes-Oliveira	Brazil	Amapá	-51.2497	0.675833	camera trap
UFPA/LABEV	Cerdocyon thous	2004	Ana Cristina Mendes-Oliveira	Brazil	Amapá	-51.2603	0.672222	camera trap
UFPA/LABEV	Cerdocyon thous	2008	Ana Cristina Mendes-Oliveira	Brazil	Amapá	-51.2533	0.681667	camera trap
UFPA/LABEV	Cerdocyon thous	2008	Ana Cristina Mendes-Oliveira	Brazil	Amapá	-51.2589	0.687778	camera trap
UFPA/LABEV	Cerdocyon thous	2004	Ana Cristina Mendes-Oliveira	Brazil	Amapá	-51.3289	0.69	camera trap
UFPA/LABEV	Cerdocyon thous	2008	Ana Cristina Mendes-Oliveira	Brazil	Amapá	-51.3006	0.694444	camera trap
UFPA/LABEV	Cerdocyon thous	2008	Ana Cristina Mendes-Oliveira	Brazil	Moju, Pará	-48.7039	-2.47994	camera trap
UFPA/LABEV	Cerdocyon thous	2008	Ana Cristina Mendes-Oliveira	Brazil	Moju, Pará	-48.7086	-2.50411	camera trap
UFPA/LABEV	Cerdocyon thous	2008	Ana Cristina Mendes-Oliveira	Brazil	Moju, Pará	-48.7082	-2.50639	camera trap
UFPA/LABEV	Cerdocyon thous	2015	Ana Cristina Mendes-Oliveira	Brazil	Moju, Pará	-48.7093	-2.50183	camera trap
UFPA/LABEV	Cerdocyon thous	2015	Ana Cristina Mendes-Oliveira	Brazil	Moju, Pará	-48.7086	-2.50411	camera trap
UFPA/LABEV	Cerdocyon thous	2015	Ana Cristina Mendes-Oliveira	Brazil	Moju, Pará	-48.7082	-2.50639	camera trap
UFPA/LABEV	Cerdocyon thous	2015	Ana Cristina Mendes-Oliveira	Brazil	Moju, Pará	-48.9364	-2.69122	camera trap
UFPA/LABEV	Cerdocyon thous	2015	Ana Cristina Mendes-Oliveira	Brazil	Moju, Pará	-48.9325	-2.69128	camera trap
UFPA/LABEV	Cerdocyon thous	2015	Ana Cristina Mendes-Oliveira	Brazil	Moju, Pará	-48.9288	-2.69117	camera trap
UFPA/LABEV	Cerdocyon thous	2015	Ana Cristina Mendes-Oliveira	Brazil	Moju, Pará	-48.7563	-2.57033	camera trap
UFPA/LABEV	Cerdocyon thous	2015	Ana Cristina Mendes-Oliveira	Brazil	Moju, Pará	-48.749	-2.59089	camera trap
UFPA/LABEV	Cerdocyon thous	2015	Ana Cristina Mendes-Oliveira	Brazil	Moju, Pará	-48.6671	-2.30917	camera trap
UFPA/LABEV	Cerdocyon thous	2015	Ana Cristina Mendes-Oliveira	Brazil	Moju, Pará	-48.6705	-2.30842	camera trap
UFPA/LABEV	Cerdocyon thous	2015	Ana Cristina Mendes-Oliveira	Brazil	Moju, Pará	-48.6629	-2.30919	camera trap
UFPA/LABEV	Cerdocyon thous	2015	Ana Cristina Mendes-Oliveira	Brazil	Moju, Pará	-48.6615	-2.30583	camera trap
UFPA/LABEV	Cerdocyon thous	2015	Ana Cristina Mendes-Oliveira	Brazil	Moju, Pará	-48.6614	-2.30083	camera trap
UFPA/LABEV	Cerdocyon thous	2015	Ana Cristina Mendes-Oliveira	Brazil	Moju, Pará	-48.6531	-2.29542	camera trap
UFPA/LABEV	Cerdocyon thous	2015	Ana Cristina Mendes-Oliveira	Brazil	Moju, Pará	-48.6888	-2.334	camera trap
UFPA/LABEV	Cerdocyon thous	2015	Ana Cristina Mendes-Oliveira	Brazil	Moju, Pará	-48.6852	-2.33475	camera trap
UFPA/LABEV	Cerdocyon thous	2015	Ana Cristina Mendes-Oliveira	Brazil	Moju, Pará	-48.6977	-2.33478	camera trap
UFPA/LABEV	Cerdocyon thous	2015	Ana Cristina Mendes-Oliveira	Brazil	Moju, Pará	-48.6799	-2.34361	camera trap
UFPA/LABEV	Cerdocyon thous	2015	Ana Cristina Mendes-Oliveira	Brazil	Moju, Pará	-48.6837	-2.34442	camera trap
UFPA/LABEV	Cerdocyon thous	2015	Ana Cristina Mendes-Oliveira	Brazil	Moju, Pará	-48.8475	-2.51556	camera trap
UFPA/LABEV	Cerdocyon thous	2015	Ana Cristina Mendes-Oliveira	Brazil	Moju, Pará	-48.8385	-2.51575	camera trap
UFPA/LABEV	Cerdocyon thous	2015	Ana Cristina Mendes-Oliveira	Brazil	Moju, Pará	-48.832	-2.51575	camera trap
UFPA/LABEV	Cerdocyon thous	2015	Ana Cristina Mendes-Oliveira	Brazil	Moju, Pará	-48.8317	-2.51061	camera trap
UFPA/LABEV	Cerdocyon thous	2015	Ana Cristina Mendes-Oliveira	Brazil	Moju, Pará	-48.7916	-2.59978	camera trap
UFPA/LABEV	Cerdocyon thous	2015	Ana Cristina Mendes-Oliveira	Brazil	Moju, Pará	-48.8112	-2.59972	camera trap
UFPA/LABEV	Cerdocyon thous	2015	Ana Cristina Mendes-Oliveira	Brazil	Moju, Pará	-48.8433	-2.54778	camera trap
UFPA/LABEV	Cerdocyon thous	2015	Ana Cristina Mendes-Oliveira	Brazil	Moju, Pará	-48.8387	-2.54786	camera trap
UFPA/LABEV	Cerdocyon thous	2015	Ana Cristina Mendes-Oliveira	Brazil	Moju, Pará	-48.8366	-2.54139	camera trap
UFPA/LABEV	Cerdocyon thous	2015	Ana Cristina Mendes-Oliveira	Brazil	Moju, Pará	-48.8413	-2.54133	camera trap
Museu Goeldi	Cerdocyon thous	unknown	MPEG	Brazil	Coleção	-48.4372	-1.4216	unknown
GBIF	Speothos venaticus	2013	A. Daveron	Brazil	unknown	-57.6587	-17.5427	unknown
GBIF	Speothos venaticus	2008	unknown	Brazil	unknown	-48.9535	-16.3288	unknown
GBIF	Speothos venaticus	2004	unknown	Brazil	unknown	-47.9767	-24.0576	unknown
GBIF	Speothos venaticus	2008	unknown	Argentina	unknown	-54.6581	-26.377	unknown
GBIF	Speothos venaticus	2009	K. DeMatteo	Argentina	unknown	-54.2678	-25.9022	unknown
GBIF	Speothos venaticus	2008	unknown	Guiana	unknown	-59.1	3.95	unknown
GBIF	Speothos venaticus	2008	unknown	Colombia	unknown	-75.77	7.18	unknown
GBIF	Speothos venaticus	2008	indio Yekuana	Venezuela	unknown	-65.1888	7.39614	unknown
GBIF	Speothos venaticus	1905	Collector(s): James L. Patton, Alfonzo	Peru	unknown	-78.1933	-4.44167	unknown
GBIF	Speothos venaticus	2008	unknown	Brazil	unknown	-52.5	-1	unknown
GBIF	Speothos venaticus	2008	unknown	Brazil	unknown	-56.3013	-16.4927	unknown
GBIF	Speothos venaticus	2008	P. Mena-Valenzuela	Ecuador	unknown	-78.6297	-3.9825	unknown
GBIF	Speothos venaticus	2008	C.R. Rabille	Argentina	unknown	-54.4457	-25.7322	unknown
GBIF	Speothos venaticus	2008	unknown	Colombia	unknown	-76.9137	1.20925	unknown
GBIF	Speothos venaticus	2008	J. Crespo	Argentina	unknown	-54.2497	-25.8371	unknown
GBIF	Speothos venaticus	2008	unknown	Brazil	unknown	-49.8559	-24.883	unknown
GBIF	Speothos venaticus	2008	P. Mena-Valenzuela	Ecuador	unknown	-77.55	-0.80444	unknown
GBIF	Speothos venaticus	2004	unknown	Brazil	unknown	-49.397	-26.985	unknown
GBIF	Speothos venaticus	2008	unknown	Brazil	unknown	-47.8853	-15.9447	unknown
GBIF	Speothos venaticus	2008	unknown	Venezuela	unknown	-61.1667	7.75	unknown
GBIF	Speothos venaticus	2008	unknown	Brazil	unknown	-44.2401	-15.1	unknown
GBIF	Speothos venaticus	2008	unknown	Brazil	unknown	-56.2178	-16.6663	unknown
GBIF	Speothos venaticus	2008	unknown	Argentina	unknown	-54.5878	-25.5968	unknown
GBIF	Speothos venaticus	2008	unknown	Guiana	unknown	-58.1309	6.79221	unknown
GBIF	Speothos venaticus	2008	Oliveira	Brazil	unknown	-56.1659	-16.7643	unknown
GBIF	Speothos venaticus	1997	unknown	Peru	unknown	-69.6017	-12.9983	unknown
GBIF	Speothos venaticus	2004	unknown	Brazil	unknown	-47.9669	-24.0915	unknown
GBIF	Speothos venaticus	2008	unknown	Brazil	unknown	-48.7152	-24.8484	unknown
GBIF	Speothos venaticus	2008	unknown	Guiana	unknown	-59.794	3.36465	unknown
GBIF	Speothos venaticus	2008	unknown	Brazil	unknown	-54.7	-2.43333	unknown
GBIF	Speothos venaticus	1995	Dalponte	Brazil	unknown	-57.0167	-15.8833	unknown
GBIF	Speothos venaticus	2008	unknown	Paraguay	unknown	-57.8617	-22.1536	unknown
GBIF	Speothos venaticus	2008	unknown	Brazil	unknown	-55.9444	-9.66126	unknown
GBIF	Speothos venaticus	2008	unknown	Brazil	unknown	-56.1763	-16.7568	unknown
GBIF	Speothos venaticus	2008	A. Bodrati	Argentina	unknown	-54.0052	-26.5147	unknown
GBIF	Speothos venaticus	2004	unknown	Brazil	unknown	-47.9548	-24.1	unknown
GBIF	Speothos venaticus	2008	unknown	Guiana	unknown	-58.6833	6.38333	unknown
GBIF	Speothos venaticus	2008	unknown	Brazil	unknown	-44.5563	-15.0993	unknown
GBIF	Speothos venaticus	2008	Lima y Jorge	Brazil	unknown	-56.1776	-16.6849	unknown
GBIF	Speothos venaticus	2008	unknown	Argentina	unknown	-54.6193	-25.9142	unknown
GBIF	Speothos venaticus	2008	unknown	Brazil	unknown	-42.5336	-22.2872	unknown
GBIF	Speothos venaticus	2008	I. Hoermann	Argentina	unknown	-54.4746	-25.6992	unknown
GBIF	Speothos venaticus	2008	unknown	Brazil	unknown	-57.75	-14.85	unknown
GBIF	Speothos venaticus	2008	unknown	Guiana	unknown	-53.2342	4.58333	unknown
GBIF	Speothos venaticus	2008	unknown	Venezuela	unknown	-61.9998	5.49977	unknown
GBIF	Speothos venaticus	2004	unknown	Brazil	unknown	-47.9747	-24.0817	unknown
GBIF	Speothos venaticus	1997	unknown	Peru	unknown	-72.682	-11.8931	unknown
GBIF	Speothos venaticus	2008	unknown	Venezuela	unknown	-66.4164	10.0824	unknown
GBIF	Speothos venaticus	2008	unknown	Argentina	unknown	-58.1291	-25.174	unknown
GBIF	Speothos venaticus	2008	unknown	Brazil	unknown	-48.9667	-1.86667	unknown
GBIF	Speothos venaticus	2004	unknown	Brazil	unknown	-47.9477	-24.0997	unknown
GBIF	Speothos venaticus	2008	unknown	Brazil	unknown	-56.2364	-16.6829	unknown
GBIF	Speothos venaticus	2008	unknown	Venezuela	unknown	-61.6518	5.37086	unknown
GBIF	Speothos venaticus	2008	unknown	Venezuela	unknown	-70.2527	8.63168	unknown
GBIF	Speothos venaticus	1992	Dario Cruz Vani	Peru	unknown	-69.083	-13	unknown
GBIF	Speothos venaticus	2008	Cazador colono	Venezuela	unknown	-65	7.16667	unknown
GBIF	Speothos venaticus	2008	unknown	Argentina	unknown	-56.8164	-29.4699	unknown
GBIF	Speothos venaticus	2008	unknown	Brazil	unknown	-56.2818	-16.5775	unknown
GBIF	Speothos venaticus	2008	D. Tirira	Ecuador	unknown	-78.5333	0.36667	unknown
GBIF	Speothos venaticus	2008	unknown	Argentina	unknown	-64.7392	-22.4359	unknown
GBIF	Speothos venaticus	2004	unknown	Brazil	unknown	-47.9445	-24.0801	unknown
GBIF	Speothos venaticus	1999	Rabille Claude Raymond y Sra. Francia	Argentina	unknown	-54.4457	-25.7322	unknown
GBIF	Speothos venaticus	2008	F. Duarte	Argentina	unknown	-54.1722	-25.8595	unknown
GBIF	Speothos venaticus	1986	unknown	Bolívia	unknown	-66.1662	-17.3839	unknown
GBIF	Speothos venaticus	2004	unknown	Brazil	unknown	-47.929	-24.0672	unknown
GBIF	Speothos venaticus	1928	Olalla y Hijos	Peru	unknown	-74.6083	-5.86798	unknown
GBIF	Speothos venaticus	2008	P. Lugari	Colombia	unknown	-70.5517	4.47972	unknown
GBIF	Speothos venaticus	2008	R. Borman	Ecuador	unknown	-77.5555	0.13014	unknown
GBIF	Speothos venaticus	2008	E. Goldman	Paraguay	unknown	-77.6999	7.8	unknown
GBIF	Speothos venaticus	2008	unknown	Venezuela	unknown	-61.85	7.65	unknown
GBIF	Speothos venaticus	2008	unknown	Brazil	unknown	-59.8731	-2.40514	unknown
GBIF	Speothos venaticus	1993	Louise H. Emmons	Guiana	unknown	-59.25	3.25	unknown
GBIF	Speothos venaticus	1997	unknown	Peru	unknown	-72.946	-11.7194	unknown
GBIF	Speothos venaticus	2008	D. Chips	Ecuador	unknown	-77.4833	-1.73333	unknown
GBIF	Speothos venaticus	1997	unknown	Peru	unknown	-69.3833	-13.4933	unknown
GBIF	Speothos venaticus	1986	unknown	Bolívia	unknown	-61.55	-16.55	unknown
GBIF	Speothos venaticus	2009	K. DeMatteo	Argentina	unknown	-54.2628	-25.9113	unknown
GBIF	Speothos venaticus	2004	unknown	Brazil	unknown	-47.0815	-24.0815	unknown
GBIF	Speothos venaticus	2008	unknown	Brazil	unknown	-56.1326	-16.6635	unknown
GBIF	Speothos venaticus	1986	unknown	Bolívia	unknown	-59.6578	-16.9192	unknown
GBIF	Speothos venaticus	2008	unknown	Venezuela	unknown	-67.9937	10.389	unknown
GBIF	Speothos venaticus	1986	unknown	Bolívia	unknown	-64.521	-17.3026	unknown
GBIF	Speothos venaticus	2008	K. von Sneidern	Colombia	unknown	-73.8833	3.28324	unknown
GBIF	Speothos venaticus	2008	unknown	Paraguay	unknown	-55.4274	-24.1355	unknown
GBIF	Speothos venaticus	2008	indio Yekuana	Venezuela	unknown	-64.75	5.16667	unknown
GBIF	Speothos venaticus	2008	unknown	Argentina	unknown	-64.8501	-23.7593	unknown
GBIF	Speothos venaticus	2008	unknown	Ecuador	unknown	-78.2106	-1.59	unknown
GBIF	Speothos venaticus	2011	G. Gil, S. Welcz, M. Chudy	Argentina	unknown	-54.2052	-26.203	unknown
GBIF	Speothos venaticus	1999	Hoermann, Ivan	Argentina	unknown	-54.4745	-25.6992	unknown
GBIF	Speothos venaticus	2008	J. PÃƒÂ¡ez	Ecuador	unknown	-80.1667	-0.85	unknown
GBIF	Speothos venaticus	2004	unknown	Brazil	unknown	-47.9717	-24.0848	unknown
GBIF	Speothos venaticus	1997	Empleado del Servicio Forestal y de Caza	Peru	unknown	-74.6667	-5.83333	unknown
GBIF	Speothos venaticus	2008	MERNRyT	Argentina	unknown	-54.3098	-25.9876	unknown
GBIF	Speothos venaticus	2008	G. Zapata	Ecuador	unknown	-76.4	-0.66667	unknown
GBIF	Speothos venaticus	2008	unknown	Colombia	unknown	-69.9404	4.14252	unknown
GBIF	Speothos venaticus	2004	unknown	Brazil	unknown	-47.9655	-24.082	unknown
GBIF	Speothos venaticus	2008	G. Paredes, Y. LÃƒÂ³pez	Ecuador	unknown	-77.5667	-0.88333	unknown
GBIF	Speothos venaticus	2008	unknown	Paraguay	unknown	-55.4472	-24.1228	unknown
GBIF	Speothos venaticus	2008	unknown	Paraguay	unknown	-55.5246	-24.2405	unknown
GBIF	Speothos venaticus	2010	Peres	Brazil	unknown	-65.2681	-4.84861	unknown
GBIF	Speothos venaticus	2008	unknown	Brazil	unknown	-52.4743	-14.5488	unknown
GBIF	Speothos venaticus	2008	unknown	Colombia	unknown	-75.5206	10.4148	unknown
GBIF	Speothos venaticus	2008	M. Rinas	Argentina	unknown	-54.1687	-25.8572	unknown
GBIF	Speothos venaticus	2008	unknown	Venezuela	unknown	-61.1199	4.5796	unknown
GBIF	Speothos venaticus	2008	E. Patzelt	Ecuador	unknown	-79.4833	0.33333	unknown
GBIF	Speothos venaticus	1927	unknown	Peru	unknown	-73.7518	-10.7308	unknown
GBIF	Speothos venaticus	2008	S. de la Torre, P. YÃƒÂ©pez, H. Payaguaje	Ecuador	unknown	-76.2586	-0.27361	unknown
GBIF	Speothos venaticus	2008	unknown	Brazil	unknown	-56.2861	-16.5667	unknown
GBIF	Speothos venaticus	2008	unknown	Paraguay	unknown	-55.2956	-24.1681	unknown
GBIF	Speothos venaticus	1997	unknown	Peru	unknown	-72.7793	-11.8643	unknown
GBIF	Speothos venaticus	2008	unknown	Colombia	unknown	-74.2045	11.2481	unknown
GBIF	Speothos venaticus	2008	M. Rumboll	Argentina	unknown	-54.5517	-25.8891	unknown
GBIF	Speothos venaticus	2008	unknown	Colombia	unknown	-68.225	4.97167	unknown
GBIF	Speothos venaticus	2008	K. DeMatteo	Argentina	unknown	-54.1589	-25.8637	unknown
GBIF	Speothos venaticus	1928	C. Arrevalo	Peru	unknown	-73.2472	-3.74806	unknown
GBIF	Speothos venaticus	2008	unknown	Argentina	unknown	-59.0148	-24.9411	unknown
GBIF	Speothos venaticus	2008	unknown	Ecuador	unknown	-78.25	-1.03333	unknown
GBIF	Speothos venaticus	1986	A. Saldania	Bolívia	unknown	-64.7434	-15	unknown
GBIF	Speothos venaticus	2008	unknown	Argentina	unknown	-54.7508	-27.3804	unknown
GBIF	Speothos venaticus	2004	unknown	Brazil	unknown	-47.9487	-24.0755	unknown
GBIF	Speothos venaticus	2008	unknown	Brazil	unknown	-60.0248	-3.11646	unknown
GBIF	Speothos venaticus	2009	unknown	Brazil	unknown	-47.5	-3.75	unknown
GBIF	Speothos venaticus	2008	unknown	Brazil	unknown	-56.1418	-16.7727	unknown
GBIF	Speothos venaticus	2008	unknown	Brazil	unknown	-44.6861	-23.0202	unknown
GBIF	Speothos venaticus	2008	unknown	Paraguay	unknown	-56.0658	-24.9392	unknown
GBIF	Speothos venaticus	2008	unknown	Brazil	unknown	-49.5333	-0.93333	unknown
GBIF	Speothos venaticus	2004	unknown	Brazil	unknown	-47.9293	-24.0699	unknown
GBIF	Speothos venaticus	2008	unknown	Brazil	unknown	-56.172	-16.7742	unknown
GBIF	Speothos venaticus	1927	Olalla y Hijos	Peru	unknown	-73.3774	-10.7399	unknown
GBIF	Speothos venaticus	1912	E. Goldman	Paraguay	unknown	-77.73	7.85	unknown
GBIF	Speothos venaticus	2008	unknown	Brazil	unknown	-55.95	-16.27	unknown
GBIF	Speothos venaticus	2008	Melo	Brazil	unknown	-56.1573	-16.7685	unknown
GBIF	Speothos venaticus	2008	unknown	Paraguay	unknown	-79.8484	9.15591	unknown
GBIF	Speothos venaticus	2004	unknown	Brazil	unknown	-47.9614	-24.0806	unknown
GBIF	Speothos venaticus	2008	unknown	Paraguay	unknown	-57.6628	-25.2879	unknown
GBIF	Speothos venaticus	2008	unknown	Brazil	unknown	-47.9754	-24.0775	unknown
GBIF	Speothos venaticus	1997	unknown	Peru	unknown	-72.7016	-11.7857	unknown
GBIF	Speothos venaticus	2008	unknown	Brazil	unknown	-56.1711	-16.7635	unknown
GBIF	Speothos venaticus	1976	Collector Unknown	Brazil	unknown	-57.15	-1.03	unknown
GBIF	Speothos venaticus	1986	P.O. Simons	Bolívia	unknown	-66.6167	-16.6	unknown
GBIF	Speothos venaticus	2004	P. Soares	Brazil	unknown	-47.9765	-24.0767	unknown
GBIF	Speothos venaticus	2008	Sobrino de P. Crawshaw	Brazil	unknown	-54.6279	-25.6279	unknown
GBIF	Speothos venaticus	2008	unknown	Argentina	unknown	-54.1181	-26.6313	unknown
GBIF	Speothos venaticus	2008	K. DeMatteo	Argentina	unknown	-54.268	-25.9035	unknown
GBIF	Speothos venaticus	2004	unknown	Brazil	unknown	-47.9485	-24.0763	unknown
GBIF	Speothos venaticus	2010	unknown	Brazil	unknown	-50.4167	-6.16667	unknown
GBIF	Speothos venaticus	2008	Gpques.	Brazil	unknown	-56.1906	-16.6848	unknown
GBIF	Speothos venaticus	2008	unknown	Argentina	unknown	-58.0293	-28.0182	unknown
GBIF	Speothos venaticus	2008	unknown	Brazil	unknown	-57.0667	-1.13333	unknown
GBIF	Speothos venaticus	2008	E. Salazar	Ecuador	unknown	-78.1186	-1.45	unknown
GBIF	Speothos venaticus	2008	unknown	Brazil	unknown	-56.2363	-16.6572	unknown
GBIF	Speothos venaticus	2008	unknown	Colombia	unknown	-73.5561	4.26861	unknown
GBIF	Speothos venaticus	2008	unknown	Brazil	unknown	-57.0167	-15.8833	unknown
GBIF	Speothos venaticus	1997	unknown	Peru	unknown	-71.2167	-10.1333	unknown
GBIF	Speothos venaticus	2008	P. Mena-Valenzuela	Ecuador	unknown	-78.4558	-3.32778	unknown
GBIF	Speothos venaticus	2008	A. Bodrati	Paraguay	unknown	-54.6975	-25.0633	unknown
GBIF	Speothos venaticus	2008	unknown	Brazil	unknown	-60	-2.5	unknown
GBIF	Speothos venaticus	2008	R. Enriquez	Argentina	unknown	-54.4102	-25.9139	unknown
GBIF	Speothos venaticus	2008	unknown	Brazil	unknown	-50.8333	-13.1667	unknown
GBIF	Speothos venaticus	2008	unknown	Brazil	unknown	-45.249	-22.6693	unknown
GBIF	Speothos venaticus	2008	unknown	Suriname	unknown	-54.0218	3.65105	unknown
GBIF	Speothos venaticus	1986	unknown	Bolívia	unknown	-63.1667	-17.8	unknown
GBIF	Speothos venaticus	2008	unknown	Colombia	unknown	-75.88	5.66	unknown
GBIF	Speothos venaticus	1942	D. Marston Bates	Colombia	unknown	-73.6284	4.18523	unknown
GBIF	Speothos venaticus	1940	Bues, Christian	Peru	unknown	-72.6818	-12.8691	unknown
GBIF	Speothos venaticus	1986	unknown	Bolívia	unknown	-63.6667	-17.45	unknown
GBIF	Speothos venaticus	1986	unknown	Bolívia	unknown	-63.1579	-17.7889	unknown
GBIF	Speothos venaticus	2001	Jim Sanderson	Guiana	unknown	-58.811	3.268	unknown
GBIF	Speothos venaticus	2008	unknown	Brazil	unknown	-52.4807	-14.5003	unknown
GBIF	Speothos venaticus	2008	P. Mena-Valenzuela	Ecuador	unknown	-77.1647	-1.02	unknown
GBIF	Speothos venaticus	2008	unknown	Argentina	unknown	-54.5737	-26.1478	unknown
GBIF	Speothos venaticus	2008	unknown	Guiana	unknown	-58.3326	6.55995	unknown
GBIF	Speothos venaticus	1997	unknown	Peru	unknown	-74.5933	-5.20128	unknown
GBIF	Speothos venaticus	2008	R. Barriga	Ecuador	unknown	-78.8	1.1	unknown
GBIF	Speothos venaticus	2008	R. Borman	Ecuador	unknown	-77.3845	0.24558	unknown
GBIF	Speothos venaticus	1997	unknown	Peru	unknown	-74.5501	-8.31496	unknown
GBIF	Speothos venaticus	2008	unknown	Paraguay	unknown	-54.5847	-25.6608	unknown
GBIF	Speothos venaticus	2008	unknown	Venezuela	unknown	-68.1667	7.33333	unknown
GBIF	Speothos venaticus	2008	Guillermo Gil	Argentina	unknown	-54.4205	-25.6696	unknown
GBIF	Speothos venaticus	2008	unknown	Argentina	unknown	-60.5943	-24.7072	unknown
GBIF	Speothos venaticus	2008	unknown	Colombia	unknown	-75.15	7.07	unknown
GBIF	Speothos venaticus	2008	unknown	Brazil	unknown	-43.21	-22.9036	unknown
GBIF	Speothos venaticus	1986	T.A. Parker, III	Bolívia	unknown	-60.93	-14.55	unknown
GBIF	Speothos venaticus	2008	unknown	Brazil	unknown	-46.7913	-21.9754	unknown
GBIF	Speothos venaticus	2008	unknown	Colombia	unknown	-72.1983	3.91	unknown
GBIF	Speothos venaticus	2008	unknown	Colombia	unknown	-76.6074	3.1996	unknown
GBIF	Speothos venaticus	2016	unknown	Brazil	unknown	-48	-2.96667	unknown
GBIF	Speothos venaticus	1997	unknown	Peru	unknown	-75.6997	-8.43167	unknown
GBIF	Speothos venaticus	2008	unknown	Brazil	unknown	-38.512	-12.9717	unknown
GBIF	Speothos venaticus	2008	unknown	Brazil	unknown	-56.1366	-16.7727	unknown
GBIF	Speothos venaticus	1957	unknown	Colombia	unknown	-73.8833	3.28333	unknown
GBIF	Speothos venaticus	2008	unknown	Colombia	unknown	-73.7674	4.19731	unknown
GBIF	Speothos venaticus	2008	unknown	Brazil	unknown	-44.6103	-22.4504	unknown
GBIF	Speothos venaticus	2008	unknown	Brazil	unknown	-47.5618	-2.20608	unknown
GBIF	Speothos venaticus	2008	O. HÃƒÂ¶nig	Argentina	unknown	-54.102	-26.1688	unknown
GBIF	Speothos venaticus	2008	unknown	Brazil	unknown	-41.2851	-11.2852	unknown
GBIF	Speothos venaticus	2008	unknown	Guiana	unknown	-59.4797	5.17861	unknown
GBIF	Speothos venaticus	2008	unknown	Colombia	unknown	-70.9283	4.55333	unknown
GBIF	Speothos venaticus	2008	unknown	Paraguay	unknown	-55.1382	-24.986	unknown
GBIF	Speothos venaticus	1997	C. Bues	Peru	unknown	-72.693	-12.8625	unknown
GBIF	Speothos venaticus	2008	unknown	Colombia	unknown	-75.35	7.58	unknown
GBIF	Speothos venaticus	1986	unknown	Bolívia	unknown	-63.8333	-14	unknown
GBIF	Speothos venaticus	2008	P. V. Lund	Brazil	unknown	-43.8927	-19.6347	unknown
GBIF	Speothos venaticus	2008	unknown	Colombia	unknown	-74.082	4.60979	unknown
GBIF	Speothos venaticus	2008	unknown	Colombia	unknown	-73.7667	3.98333	unknown
GBIF	Speothos venaticus	2008	unknown	Brazil	unknown	-47.3333	-2.21667	unknown
GBIF	Speothos venaticus	2008	unknown	Brazil	unknown	-52.75	-18.32	unknown
GBIF	Speothos venaticus	1986	unknown	Bolívia	unknown	-59.6864	-16.9386	unknown
GBIF	Speothos venaticus	2008	L. Albuja	Ecuador	unknown	-78.9333	0.66667	unknown
GBIF	Speothos venaticus	2008	H. Foerster y S. Welcz	Argentina	unknown	-54.0391	-25.7858	unknown
GBIF	Speothos venaticus	2008	unknown	Argentina	unknown	-57.1731	-28.5362	unknown
GBIF	Speothos venaticus	2008	unknown	Brazil	unknown	-54.3	-2.03333	unknown
GBIF	Speothos venaticus	2008	unknown	Colombia	unknown	-69.1892	4.93566	unknown
GBIF	Speothos venaticus	2008	unknown	Brazil	unknown	-47.9527	-24.088	unknown
GBIF	Speothos venaticus	2008	unknown	Brazil	unknown	-52.4309	-13.7196	unknown
GBIF	Speothos venaticus	2008	unknown	Brazil	unknown	-56.0283	-16.7103	unknown
GBIF	Speothos venaticus	1986	unknown	Bolívia	unknown	-62.507	-16.2726	unknown
GBIF	Speothos venaticus	2008	unknown	Brazil	unknown	-47.9414	-24.077	unknown
GBIF	Speothos venaticus	2008	unknown	Brazil	unknown	-56.1751	-16.7014	unknown
GBIF	Speothos venaticus	2008	unknown	Paraguay	unknown	-55.5287	-24.1343	unknown
GBIF	Speothos venaticus	2008	unknown	Venezuela	unknown	-68	10.4167	unknown
GBIF	Speothos venaticus	2008	unknown	Colombia	unknown	-74.87	7.5	unknown
GBIF	Speothos venaticus	2008	unknown	Guiana	unknown	-58.7785	3.26753	unknown
GBIF	Speothos venaticus	2008	M. BatistÃƒÂ³n y A. Giai	Argentina	unknown	-54.1681	-25.6807	unknown
GBIF	Speothos venaticus	2004	P. Izar	Brazil	unknown	-47.9481	-24.0913	unknown
GBIF	Speothos venaticus	2008	unknown	Brazil	unknown	-47.9655	-24.082	unknown
GBIF	Speothos venaticus	2008	unknown	Venezuela	unknown	-67.9642	10.3966	unknown
GBIF	Speothos venaticus	2008	unknown	Brazil	unknown	-56.1734	-16.6931	unknown
GBIF	Speothos venaticus	2008	L. Albuja, M. Cueva	Ecuador	unknown	-78.1564	-2.06528	unknown
GBIF	Speothos venaticus	2008	unknown	Paraguay	unknown	-55.5245	-25.7617	unknown
GBIF	Speothos venaticus	2008	unknown	Brazil	unknown	-48.5043	-24.7551	unknown
GBIF	Speothos venaticus	2008	J. Boshell M.	Colombia	unknown	-73.42	4.17	unknown
GBIF	Speothos venaticus	2008	unknown	Brazil	unknown	-52.3461	-14.667	unknown
GBIF	Speothos venaticus	2008	D. Tirira	Ecuador	unknown	-76.1	-0.51667	unknown
GBIF	Speothos venaticus	2008	unknown	Paraguay	unknown	-54.4878	-24.5282	unknown
GBIF	Speothos venaticus	1992	Louise H. Emmons	Peru	unknown	-69.295	-12.838	unknown
GBIF	Speothos venaticus	2008	unknown	Ecuador	unknown	-78.4	0.05	unknown
GBIF	Speothos venaticus	2004	unknown	Brazil	unknown	-47.9483	-24.073	unknown
GBIF	Speothos venaticus	2008	unknown	Brazil	unknown	-51	-27	unknown
GBIF	Speothos venaticus	2008	unknown	Venezuela	unknown	-65.95	10.1333	unknown
GBIF	Speothos venaticus	2004	unknown	Brazil	unknown	-47.9325	-24.0614	unknown
GBIF	Speothos venaticus	2008	unknown	Brazil	unknown	-60.6713	2.81859	unknown
GBIF	Speothos venaticus	2008	unknown	Venezuela	unknown	-62.3466	5.01	unknown
GBIF	Speothos venaticus	2008	unknown	Argentina	unknown	-55.5413	-27.2666	unknown
GBIF	Speothos venaticus	2008	unknown	Venezuela	unknown	-65.0833	6.33333	unknown
GBIF	Speothos venaticus	2008	unknown	Ecuador	unknown	-75.8333	-0.33333	unknown
GBIF	Speothos venaticus	2008	unknown	Guiana	unknown	-58.6997	5.15522	unknown
GBIF	Speothos venaticus	2008	R. Abramson	Argentina	unknown	-54.9839	-27.1072	unknown
GBIF	Speothos venaticus	2008	unknown	Costa Rica	unknown	-83.534	8.5272	unknown
GBIF	Speothos venaticus	2008	P. Mena-Valenzuela, V. Utreras	Ecuador	unknown	-78.5414	0.50944	unknown
GBIF	Speothos venaticus	2008	P. Petronelli y fotÃƒÂ³grafo	Guiana	unknown	-52.9236	5.27528	unknown
GBIF	Speothos venaticus	2008	unknown	Argentina	unknown	-65.3279	-26.7734	unknown
GBIF	Speothos venaticus	2008	unknown	Brazil	unknown	-48.6597	-24.702	unknown
GBIF	Speothos venaticus	2008	unknown	Brazil	unknown	-49.2333	-26.4333	unknown
GBIF	Speothos venaticus	2008	A.M. Cruz	Brazil	unknown	-47.5093	-14.1257	unknown
GBIF	Speothos venaticus	1967	Brock, SE	Guiana	unknown	-59.3167	2.96667	unknown
GBIF	Speothos venaticus	1969	Brock, SE	Guiana	unknown	-59.5	2.83333	unknown
SpeciesLink	Speothos venaticus	2005	UNEMAT/Lima, E. S.	Brazil	unknown	-52.3531	-14.6733	unknown
SpeciesLink	Speothos venaticus	2008	Fundación Puerto Rastrojo - Colômbia	Venezuela	unknown	-67.0333	1.8	unknown
SpeciesLink	Speothos venaticus	2008	Fundación Puerto Rastrojo - Colômbia	Colombia	unknown	-68.5	5.33333	unknown
SpeciesLink	Speothos venaticus	2008	Fundación Puerto Rastrojo - Colômbia	Colombia	unknown	-73.7667	3.98333	unknown
SpeciesLink	Speothos venaticus	2008	Fundación Puerto Rastrojo - Colômbia	Colombia	unknown	-73.5561	4.26861	unknown
SpeciesLink	Speothos venaticus	2008	Fundación Puerto Rastrojo - Colômbia/Boshall, M. J.	Colombia	unknown	-68.225	4.97167	unknown
SpeciesLink	Speothos venaticus	2008	Fundación Puerto Rastrojo - Colômbia	Colombia	unknown	-70.9283	4.55333	unknown
SpeciesLink	Speothos venaticus	2008	Fundación Puerto Rastrojo - Colômbia	Colombia	unknown	-72.1983	3.91	unknown
SpeciesLink	Speothos venaticus	2008	Fundación Puerto Rastrojo - Colômbia	Colombia	unknown	-73.8	4.1	unknown
SpeciesLink	Speothos venaticus	2008	Fundación Puerto Rastrojo - Colômbia	Brazil	unknown	-46.7978	-21.9689	unknown
SpeciesLink	Speothos venaticus	1900	unknown	Brazil	unknown	-47.7097	-3.228	unknown
SpeciesLink	Speothos venaticus	2008	Fundación Puerto Rastrojo - Colômbia	Brazil	unknown	-73.6611	-7.43167	Observed
UFPA/LABEV	Speothos venaticus	2017	Ana Cristina Mendes-Oliveira	Brazil	unknown	-47.7097	-3.228	camera trap
UFPA/LABEV	Speothos venaticus	2008	Ana Cristina Mendes-Oliveira	Brazil	unknown	-52.915	-12.588	camera trap
