# Supplementary material for: Wild canids and the ecological traps facing the climate change and deforestation in the Amazon Forest
Source: Ecol Evol. 2023 Jun 9;13(6):e10150. doi: 10.1002/ece3.10150 (PMC10251424; doi:10.1002/ece3.10150)
Supplement: Supplementary file 2 — Table S2. [file ECE3-13-e10150-s004.xlsx]

## Sheet: Planilha1
Table S2 Result of principal component analysis (PCA) between the variables considered to generate the species distribution models. Independent orthogonal main components (PCs).
Variable	Name	PC1	PC2	PC3	PC4	PC5	PC6
Bio1	Annual Mean Temperature	-270036221239022	-226846324518911	129067060666678	-416145236423976	-646129115206988	-942520791169866
Bio2	Mean Diurnal Range (Mean of monthly (max temp - min temp))	184076639658626	-22986281487193	106315377420733	481366557593864	148245623045418	-532041150823914
Bio3	Isothermality (Bio2/Bio7) (* 100)	-23584338504203	351242667154672	-325579244164304	987534603219119	-227399057413367	-504548835583533
Bio4	Temperature Seasonality (standard deviation *100)	246527024751351	101824906581492	386340414095989	-667352671443639	220628970231986	889423771734632
Bio5	Max Temperature of Warmest Month	-192521237041921	-321154366438937	344500232176008	-415917883364557	132539557440567	-757951487790043
Bio6	Min Temperature of Coldest Month	-292253303981258	-12020353561427	-348653242739183	-151720437547442	-946908851667297	13373425932612
Bio7	Temperature Annual Range (Bio5-Bio6)	249544670856019	-118712898800751	320220817360742	182929632731998	259159798206711	-888141370665607
Bio8	Mean Temperature of Wettest Quarter	-232057768827544	-258756956077174	231684283600295	727725111458005	-111452540604012	-190562867713581
Bio9	Mean Temperature of Driest Quarter	-275557116902651	-151311751887344	-176001603390974	-173295914861918	-129579877468488	-179244052674617
Bio10	Mean Temperature of Warmest Quarter	-229883417448105	-26459363925578	307564396319501	-977947833352249	25730335397372	175230236336737
Bio11	Mean Temperature of Coldest Quarter	-28455351373241	-183495509953245	908121004786003	-258478519716084	-104085235107202	-327783752555096
Bio12	Annual Precipitation	-264236040394726	213862001703653	334097902304225	178599520041551	209484433266437	64915067803884
Bio13	Precipitation of Wettest Month	-267893792444514	704368851198759	-120485365707538	222734384537865	342485026343564	211665020813478
Bio14	Precipitation of Driest Month	-148882688575928	399763625952405	239130581156104	405700904769722	-110340570718106	-31125439105088
Bio15	Precipitation Seasonality (Coefficient of Variation)	377837011793771	-346528938222137	-408872888264677	31309640702377	147938923225713	-406245222683483
Bio16	Precipitation of Wettest Quarter	-268521017291909	782381073604507	-108333038043714	228939574191618	34051866531282	212801260698804
Bio17	Precipitation of Driest Quarter	-159890155448847	398582554527241	229727402457905	39365126727689	-80251706913497	-282316473527668
Bio18	Precipitation of Warmest Quarter	-161721809172368	179084325214817	192048226746813	598268978943064	-298555676744879	3339213424277
Bio19	Precipitation of Coldest Quarter	-198610663984163	206695948383047	-74654687392206	-235594492203077	590685357766449	-233343890331887
