# Supplementary material for: Wild canids and the ecological traps facing the climate change and deforestation in the Amazon Forest
Source: Ecol Evol. 2023 Jun 9;13(6):e10150. doi: 10.1002/ece3.10150 (PMC10251424; doi:10.1002/ece3.10150)
Supplement: Supplementary file 3 — Table S3. [file ECE3-13-e10150-s006.xlsx]

## Sheet: Planilha1
Table S3 Occurrences in Brazil used in the construction of the Ecological Niche Models (ENMs) and variables from the Mapbiomas collection used to build the Generalized Linear Models (GLMs), and addition to the years and biomes of extraction of the variables for each species.
Species	Occurrence biome	Longitude	Latitude	Year of landsat from the Mapbiomas collection	Forest (%)1	Natural open areas (%)2	Water (%)3	Anthropized open areas (%)4	Urban areas (%)5
Atelocynus microtis	Amazon	-62.4667	-4.33333	2002	100	0	0	0	0
Atelocynus microtis	Amazon	-56.4667	-9.88333	2004	44.3909	0	0	55.6091	0
Atelocynus microtis	Amazon	-61.5919	-10.1934	2006	99.9445	0	0	0.0555133	0
Atelocynus microtis	Amazon	-63.1114	-9.08278	2006	94.3473	1.27459	3.37248	1.00566	1.27459
Atelocynus microtis	Amazon	-65.3497	-4.88528	2008	92.8532	3.19894	0	3.94787	3.19894
Atelocynus microtis	Amazon	-50.5293	-5.79729	2008	80.0514	0.113318	0.0554549	13.7304	0.113318
Atelocynus microtis	Amazon	-56.4667	-9.88333	2008	41.5285	0	0	58.4715	0
Atelocynus microtis	Amazon	-50.3569	-6.1825	2008	88.8332	3.80449	0	7.36233	3.80449
Atelocynus microtis	Amazon	-68.6283	-9.43722	2009	91.3736	0	0	8.62637	0
Atelocynus microtis	Amazon	-62.2542	-10.8469	2009	3.18131	0	0	96.8187	0
Atelocynus microtis	Amazon	-61.8696	-5.22379	2010	99.3787	0.152528	0	0.468769	0.152528
Atelocynus microtis	Amazon	-50.3569	-6.1825	2010	90.2734	3.6642	0	6.06238	3.6642
Atelocynus microtis	Amazon	-61.064	-4.4526	2010	98.9413	0.37543	0	0.683239	0.37543
Atelocynus microtis	Amazon	-61.0853	-4.43489	2010	100	0	0	0	0
Atelocynus microtis	Amazon	-61.7855	-5.17864	2010	99.9874	0	0	0.0126074	0
Atelocynus microtis	Amazon	-61.7934	-5.18385	2010	99.4191	0	0	0.580889	0
Atelocynus microtis	Amazon	-64.7969	-9.43269	2011	81.1913	0	0	18.8087	0
Atelocynus microtis	Amazon	-65.4679	-9.61255	2011	100	0	0	0	0
Atelocynus microtis	Amazon	-61.064	-4.4526	2011	98.9413	0.37543	0	0.683239	0.37543
Atelocynus microtis	Amazon	-61.0853	-4.43489	2011	100	0	0	0	0
Atelocynus microtis	Amazon	-61.7855	-5.17864	2011	99.9874	0	0	0.0126074	0
Atelocynus microtis	Amazon	-61.7934	-5.18385	2011	99.4191	0	0	0.580889	0
Atelocynus microtis	Amazon	-71.9228	-8.98078	2012	98.6619	0	0	1.33814	0
Atelocynus microtis	Amazon	-51.4776	-1.73361	2012	96.3246	0	3.67539	0	0
Atelocynus microtis	Amazon	-67.8847	-6.44373	2012	100	0	0	0	0
Atelocynus microtis	Amazon	-56.4716	-9.46981	2012	74.1933	0	25.2139	0.592804	0
Atelocynus microtis	Amazon	-65.0579	-9.62838	2012	93.2488	6.256	0	0.495195	6.256
Atelocynus microtis	Amazon	-63.3198	-12.3119	2012	99.908	0	0	0.0920396	0
Atelocynus microtis	Amazon	-69.4447	-9.05025	2013	100	0	0	0	0
Atelocynus microtis	Amazon	-67.8698	-5.88437	2013	99.8009	0	0	0.199107	0
Atelocynus microtis	Amazon	-69.9685	-9.41143	2013	98.3484	0.114423	1.41896	0.118244	0.114423
Atelocynus microtis	Amazon	-67.2074	-5.3983	2013	99.2924	0	0	0.707607	0
Atelocynus microtis	Amazon	-66.9686	-4.8384	2013	93.7971	0	0	6.20289	0
Atelocynus microtis	Amazon	-67.7285	-5.97278	2013	100	0	0	0	0
Atelocynus microtis	Amazon	-67.899	-5.68193	2013	100	0	0	0	0
Atelocynus microtis	Amazon	-56.4361	-4.71708	2013	53.2159	0.0815421	46.7026	0	0.0815421
Atelocynus microtis	Amazon	-56.407	-4.63268	2013	98.1641	0	0	1.83587	0
Atelocynus microtis	Amazon	-56.2925	-4.50907	2013	77.5259	0	20.1891	2.28499	0
Atelocynus microtis	Amazon	-56.172	-4.2551	2013	27.5431	0	0	72.4569	0
Atelocynus microtis	Amazon	-56.3964	-4.62985	2013	98.3579	0	0	1.64208	0
Atelocynus microtis	Amazon	-65.0474	-9.59029	2013	54.9193	0	31.243	13.8377	0
Atelocynus microtis	Amazon	-72.5356	-8.22491	2014	96.6638	0	0.0431913	3.293	0
Atelocynus microtis	Amazon	-68.9503	-9.26194	2014	100	0	0	0	0
Atelocynus microtis	Amazon	-67.2834	-5.54887	2014	100	0	0	0	0
Atelocynus microtis	Amazon	-64.7936	-3.29418	2014	90.5405	0.0126484	5.17318	4.27369	0.0126484
Atelocynus microtis	Amazon	-55.7349	-10.9777	2014	88.6931	0	11.1816	0.125318	0
Atelocynus microtis	Amazon	-64.6229	-3.40074	2014	64.6218	0.148876	26.3708	8.85858	0.148876
Atelocynus microtis	Amazon	-68.9503	-9.26194	2015	100	0	0	0	0
Atelocynus microtis	Amazon	-69.2575	-9.18694	2015	100	0	0	0	0
Atelocynus microtis	Amazon	-56.4361	-4.71708	2015	52.7203	0.0815489	47.1981	0	0.0815489
Atelocynus microtis	Amazon	-62.6778	-4.56591	2015	100	0	0	0	0
Atelocynus microtis	Amazon	-62.6633	-4.54218	2015	100	0	0	0	0
Atelocynus microtis	Amazon	-56.5703	-9.43503	2015	85.4649	0	0	14.5351	0
Atelocynus microtis	Amazon	-62.6778	-4.56591	2015	100	0	0	0	0
Atelocynus microtis	Amazon	-62.501	-4.484	2015	100	0	0	0	0
Atelocynus microtis	Amazon	-56.407	-4.63268	2016	98.7975	0	0	1.20247	0
Atelocynus microtis	Amazon	-56.7701	-9.56652	2016	93.0167	0.563411	0	6.41988	0.563411
Atelocynus microtis	Amazon	-60.9398	-8.02501	2016	99.8584	0.141556	0	0	0.141556
Atelocynus microtis	Amazon	-64.3083	-8.61826	2016	100	0	0	0	0
Atelocynus microtis	Amazon	-62.9409	-9.24424	2016	100	0	0	0	0
Atelocynus microtis	Amazon	-56.2925	-4.50907	2017	77.511	0	20.1722	2.31679	0
Atelocynus microtis	Amazon	-63.2027	-8.93197	2017	98.884	0	0.972315	14.7755	0
Atelocynus microtis	Amazon	-56.172	-4.2551	2018	29.3409	0	0	70.6591	0
Atelocynus microtis	Amazon	-61.6643	-8.52647	2018	99.8362	0.126219	0	0.0375494	0.126219
Cerdocyon thous	Atlantic forest	-40.85	-19.2333	1988	13.7748	5.28113	0	74.5083	6.43576
Cerdocyon thous	Atlantic forest	-40.8514	-19.225	1988	13.7099	7.27494	0	72.5813	6.43381
Cerdocyon thous	Atlantic forest	-40.6306	-19.5394	1988	0.103598	0	20.4254	38.1134	41.3576
Cerdocyon thous	Caatinga	-42.6992	-9.01556	1989	0.401764	26.6571	2.77054	53.2867	16.8839
Cerdocyon thous	Atlantic forest	-40.6	-19.9166	1990	57.9661	1.10291	0	40.7149	0.216119
Cerdocyon thous	Atlantic forest	-40.4067	-19.9325	1990	8.32007	0.0734203	0.140132	85.4363	6.03007
Cerdocyon thous	Atlantic forest	-47.9737	-24.1415	1991	100	0	0	0	0
Cerdocyon thous	Cerrado	-43.9272	-19.6578	1992	30.3717	17.1635	1.06493	48.4493	2.95052
Cerdocyon thous	Atlantic forest	-47.06	-22.9	1992	0.962982	0	0	1.01023	98.0268
Cerdocyon thous	Cerrado	-47.9461	-18.1658	1992	4.0742	4.06495	0.52601	25.7076	65.6272
Cerdocyon thous	Atlantic forest	-40.6003	-19.9356	1992	46.2404	0.0410579	0	49.0813	4.63725
Cerdocyon thous	Cerrado	-47.8	-21.5833	1993	79.3984	19.5624	0	1.03913	0
Cerdocyon thous	Pampa	-51.3011	-30.2911	1993	11.8094	5.0807	41.8706	23.753	17.4862
Cerdocyon thous	Cerrado	-48.1697	-21.7903	1993	0.736238	2.71703	0	10.6292	85.9176
Cerdocyon thous	Atlantic forest	-46.9	-22.74	1994	6.66763	0	0	49.7302	43.6022
Cerdocyon thous	Atlantic forest	-47.45	-23.5	1994	0.428838	0	0.0405435	1.18155	98.3491
Cerdocyon thous	Atlantic forest	-46.3497	-23.05	1994	9.003	0.196592	0	64.904	25.8964
Cerdocyon thous	Atlantic forest	-40.38	-19.8366	1996	29.8316	2.10726	0	63.4137	4.64742
Cerdocyon thous	Atlantic forest	-47.56	-22.41	1996	2.69529	0	0	6.1843	91.1204
Cerdocyon thous	Atlantic forest	-40.6569	-19.7389	1996	11.9655	0	0	87.3921	0.630394
Cerdocyon thous	Atlantic forest	-40.5333	-19.9833	1997	85.1707	1.15289	0	13.6764	0
Cerdocyon thous	Atlantic forest	-40.41	-20.0166	1998	17.8892	0.243635	0	79.4241	2.44307
Cerdocyon thous	Atlantic forest	-47.2097	-23.0903	1998	0.109982	0	0	5.5541	94.3359
Cerdocyon thous	Caatinga	-43.6744	-15.3383	1998	0.44322	5.71066	0	75.9536	17.8925
Cerdocyon thous	Atlantic forest	-46.99	-24.32	1999	0	0	1.13083	0	50.7338
Cerdocyon thous	Atlantic forest	-40.5333	-19.9833	2000	84.7715	1.23353	0	13.995	0
Cerdocyon thous	Cerrado	-52.1586	-14.05	2001	2.8192	3.08362	0	50.5774	43.5198
Cerdocyon thous	Atlantic forest	-46.9454	-23.7149	2001	97.1601	0	1.98732	0.852544	0
Cerdocyon thous	Atlantic forest	-47.0008	-24.3131	2001	6.04837	0	0.690128	3.55643	87.7983
Cerdocyon thous	Atlantic forest	-47.9622	-25.1084	2001	99.9025	0	0	0.09745	0
Cerdocyon thous	Atlantic forest	-50.5836	-29.4481	2001	30.0373	13.2121	2.25021	22.4346	32.0657
Cerdocyon thous	Cerrado	-55.4526	-15.5698	2002	2.68197	63.0801	0	34.238	0
Cerdocyon thous	Atlantic forest	-47.081	-23.7017	2002	51.6237	0	0.301862	48.0744	0
Cerdocyon thous	Atlantic forest	-49.8697	-22.97	2002	0.176918	0	0	10.9504	88.8727
Cerdocyon thous	Atlantic forest	-47.9622	-25.1084	2003	99.906	0	0	0.0940083	0
Cerdocyon thous	Atlantic forest	-47.7846	-22.4184	2003	37.5415	0.347688	0	62.1108	0
Cerdocyon thous	Cerrado	-52.3531	-14.6733	2007	0.87225	18.0171	6.51962	43.7401	30.8509
Cerdocyon thous	Atlantic forest	-40.7667	-20.5547	2007	56.3832	0	0	43.6168	0
Cerdocyon thous	Cerrado	-52.909	-18.1681	2008	0	100	0	0	0
Cerdocyon thous	Pampa	-53.3758	-32.5661	2009	0.82446	23.1983	9.65484	4.62609	45.4145
Cerdocyon thous	Amazon	-51.0042	1.13333	2009	2.70899	97.291	0	0	0
Cerdocyon thous	Amazon	-51.2497	0.675833	2009	41.4686	58.5314	0	0	0
Cerdocyon thous	Pampa	-52.2539	-31.5536	2010	11.1855	19.6731	0.427212	68.7141	0
Cerdocyon thous	Pantanal	-56.7359	-16.6209	2011	29.8157	48.3828	9.36772	12.4338	0
Cerdocyon thous	Pantanal	-56.1043	-19.581	2011	62.2357	10.418	15.3587	11.9876	0
Cerdocyon thous	Atlantic forest	-47.26	-22.82	2011	1.05303	0	0.185065	25.8287	72.9332
Cerdocyon thous	Atlantic forest	-40.511	-20.658	2011	7.34397	0.370031	13.141	37.7939	40.9211
Cerdocyon thous	Cerrado	-56.3046	-20.2661	2013	21.5565	10.5191	0	67.9244	0
Cerdocyon thous	Cerrado	-56.457	-21.0359	2014	24.0646	6.15635	0	69.779	0
Cerdocyon thous	Amazon	-48.7039	-2.47994	2014	92.9236	0	0	7.07641	0
Cerdocyon thous	Amazon	-47.737	-3.2478	2015	69.1479	0	0.0545454	30.7975	0
Cerdocyon thous	Amazon	-52.796	-5.8775	2015	100	0	0	0	0
Cerdocyon thous	Amazon	-53.213	-1.60301	2015	84.6995	13.2081	0	2.09238	0
Cerdocyon thous	Amazon	-48.5352	-3.70383	2015	100	0	0	0	0
Cerdocyon thous	Amazon	-49.1226	-2.11245	2015	98.5338	0	0	1.46621	0
Cerdocyon thous	Amazon	-48.4783	-3.70317	2015	100	0	0	0	0
Cerdocyon thous	Amazon	-50.4016	-3.36137	2015	88.8126	0	0.143361	11.044	0
Cerdocyon thous	Amazon	-50.81	-3.54484	2015	72.9337	0	0	27.0663	0
Cerdocyon thous	Amazon	-52.468	-4.18565	2015	100	0	0	0	0
Cerdocyon thous	Amazon	-53.2941	-4.74435	2015	98.6606	0.0590967	0	1.28029	0
Cerdocyon thous	Amazon	-49.1205	-5.40813	2015	60.0395	0	5.35154	34.6089	0
Cerdocyon thous	Atlantic forest	-40.1667	-19	2016	100	0	0	0	0
Cerdocyon thous	Atlantic forest	-40.1333	-19.0667	2016	54.727	0	0	45.273	0
Speothos venaticus	Amazon	-46.7978	-21.9689	1900	100	0	0	0	0
Speothos venaticus	Cerrado	-57.0167	-15.8833	1995	7.49209	84.7887	0	7.71923	0
Speothos venaticus	Atlantic forest	-47.9767	-24.0576	2004	96.1146	0	0	3.88537	0
Speothos venaticus	Atlantic forest	-49.397	-26.985	2004	55.8869	0	0	44.1131	0
Speothos venaticus	Atlantic forest	-47.9669	-24.0915	2004	100	0	0	0	0
Speothos venaticus	Atlantic forest	-47.9548	-24.1	2004	100	0	0	0	0
Speothos venaticus	Atlantic forest	-47.9747	-24.0817	2004	100	0	0	0	0
Speothos venaticus	Atlantic forest	-47.9477	-24.0997	2004	100	0	0	0	0
Speothos venaticus	Atlantic forest	-47.9445	-24.0801	2004	100	0	0	0	0
Speothos venaticus	Atlantic forest	-47.929	-24.0672	2004	100	0	0	0	0
Speothos venaticus	Atlantic forest	-47.0815	-24.0815	2004	100	0	0	0	0
Speothos venaticus	Atlantic forest	-47.9717	-24.0848	2004	100	0	0	0	0
Speothos venaticus	Atlantic forest	-47.9655	-24.082	2004	100	0	0	0	0
Speothos venaticus	Atlantic forest	-47.9487	-24.0755	2004	100	0	0	0	0
Speothos venaticus	Atlantic forest	-47.9293	-24.0699	2004	100	0	0	0	0
Speothos venaticus	Atlantic forest	-47.9614	-24.0806	2004	100	0	0	0	0
Speothos venaticus	Atlantic forest	-47.9765	-24.0767	2004	100	0	0	0	0
Speothos venaticus	Atlantic forest	-47.9485	-24.0763	2004	100	0	0	0	0
Speothos venaticus	Atlantic forest	-47.9481	-24.0913	2004	100	0	0	0	0
Speothos venaticus	Atlantic forest	-47.9483	-24.073	2004	100	0	0	0	0
Speothos venaticus	Atlantic forest	-47.9325	-24.0614	2004	100	0	0	0	0
Speothos venaticus	Atlantic forest	-47.9487	-24.0755	2004	100	0	0	0	0
Speothos venaticus	Cerrado	-52.3531	-14.6733	2005	0.278428	12.8973	9.92496	24.8339	52.0654
Speothos venaticus	Cerrado	-48.9535	-16.3288	2008	0	0	0	0	100
Speothos venaticus	Amazon	-52.5	-1	2008	100	0	0	0	0
Speothos venaticus	Pantanal	-56.3013	-16.4927	2008	20.4074	47.5026	29.5792	2.51078	0
Speothos venaticus	Atlantic forest	-49.8559	-24.883	2008	27.136	0	0	72.864	0
Speothos venaticus	Cerrado	-47.8853	-15.9447	2008	14.2125	84.3541	0	1.43335	0
Speothos venaticus	Caatinga	-44.2401	-15.1	2008	15.5446	83.6132	0.842212	0	0
Speothos venaticus	Pantanal	-56.2178	-16.6663	2008	44.7643	54.3048	0.51652	0.414319	0
Speothos venaticus	Pantanal	-56.1659	-16.7643	2008	42.6484	47.329	0.204397	9.81817	0
Speothos venaticus	Atlantic forest	-48.7152	-24.8484	2008	90.6372	0	0	9.3628	0
Speothos venaticus	Amazon	-54.7	-2.43333	2008	0.117604	0.200076	5.2273	0	94.455
Speothos venaticus	Amazon	-55.9444	-9.66126	2008	99.6519	0	0	0.348072	0
Speothos venaticus	Pantanal	-56.1763	-16.7568	2008	14.4633	84.0408	0	1.49594	0
Speothos venaticus	Cerrado	-44.5563	-15.0993	2008	1.02057	98.9794	0	0	0
Speothos venaticus	Pantanal	-56.1776	-16.6849	2008	7.62784	78.9892	4.28279	9.10016	0
Speothos venaticus	Atlantic forest	-42.5336	-22.2872	2008	12.7168	0	0	3.76851	83.5147
Speothos venaticus	Amazon	-57.75	-14.85	2008	38.9852	19.054	0	41.9608	0
Speothos venaticus	Amazon	-48.9667	-1.86667	2008	98.7317	0	1.04143	0.226894	0
Speothos venaticus	Pantanal	-56.2364	-16.6829	2008	7.94178	88.0724	2.70808	1.27777	0
Speothos venaticus	Pantanal	-56.2818	-16.5775	2008	21.1578	76.9796	0.944582	0.918088	0
Speothos venaticus	Amazon	-59.8731	-2.40514	2008	94.3724	0	0.142247	5.48532	0
Speothos venaticus	Pantanal	-56.1326	-16.6635	2008	54.3952	43.9222	0.47017	1.21247	0
Speothos venaticus	Cerrado	-52.4743	-14.5488	2008	1.90485	67.4692	0	30.6259	0
Speothos venaticus	Pantanal	-56.2861	-16.5667	2008	78.3434	21.4452	0.211346	0	0
Speothos venaticus	Amazon	-60.0248	-3.11646	2008	0	0	1.34989	0	98.6501
Speothos venaticus	Pantanal	-56.1418	-16.7727	2008	80.5997	17.8468	1.55341	0	0
Speothos venaticus	Atlantic forest	-44.6861	-23.0202	2008	100	0	0	0	0
Speothos venaticus	Amazon	-49.5333	-0.93333	2008	100	0	0	0	0
Speothos venaticus	Pantanal	-56.172	-16.7742	2008	49.5273	38.3102	0	12.1625	0
Speothos venaticus	Pantanal	-55.95	-16.27	2008	8.63125	14.5505	71.6173	5.20089	0
Speothos venaticus	Pantanal	-56.1573	-16.7685	2008	77.0755	21.8567	0.204468	0.863297	0
Speothos venaticus	Atlantic forest	-47.9754	-24.0775	2008	100	0	0	0	0
Speothos venaticus	Pantanal	-56.1711	-16.7635	2008	37.2384	53.1661	0	9.5955	0
Speothos venaticus	Pantanal	-56.1906	-16.6848	2008	2.89141	91.0906	3.09689	2.92108	0
Speothos venaticus	Amazon	-57.0667	-1.13333	2008	100	0	0	0	0
Speothos venaticus	Pantanal	-56.2363	-16.6572	2008	15.1628	78.0139	6.47948	0.343799	0
Speothos venaticus	Cerrado	-57.0167	-15.8833	2008	7.54495	70.1108	0	22.3442	0
Speothos venaticus	Amazon	-60	-2.5	2008	100	0	0	0	0
Speothos venaticus	Cerrado	-50.8333	-13.1667	2008	53.3003	25.4942	9.59567	11.6098	0
Speothos venaticus	Atlantic forest	-45.249	-22.6693	2008	68.1346	0	0	31.8654	0
Speothos venaticus	Cerrado	-52.4807	-14.5003	2008	29.6317	57.4748	0	12.8934	0
Speothos venaticus	Atlantic forest	-43.21	-22.9036	2008	0	0	4.94227	0	95.0577
Speothos venaticus	Atlantic forest	-46.7913	-21.9754	2008	0.211764	0	0	4.46243	95.3258
Speothos venaticus	Cerrado	-57.0167	-15.8833	2008	7.54495	70.1108	0	22.3442	0
Speothos venaticus	Atlantic forest	-38.512	-12.9717	2008	0	0	38.3293	0	61.6707
Speothos venaticus	Pantanal	-56.1366	-16.7727	2008	91.9702	6.83414	1.19563	0	0
Speothos venaticus	Atlantic forest	-44.6103	-22.4504	2008	100	0	0	0	0
Speothos venaticus	Amazon	-47.5618	-2.20608	2008	31.8241	0	0	68.1759	0
Speothos venaticus	Caatinga	-41.2851	-11.2852	2008	0	96.3657	0	3.63431	0
Speothos venaticus	Cerrado	-43.8927	-19.6347	2008	0.556732	4.57322	43.3054	3.34024	48.2244
Speothos venaticus	Amazon	-47.3333	-2.21667	2008	100	0	0	0	0
Speothos venaticus	Cerrado	-52.75	-18.32	2008	0	0	0	100	0
Speothos venaticus	Amazon	-57.0667	-1.13333	2008	100	0	0	0	0
Speothos venaticus	Amazon	-54.3	-2.03333	2008	61.4869	36.9199	1.59321	0	0
Speothos venaticus	Atlantic forest	-47.9527	-24.088	2008	100	0	0	0	0
Speothos venaticus	Cerrado	-52.4309	-13.7196	2008	19.8758	41.2773	0	38.8469	0
Speothos venaticus	Pantanal	-56.0283	-16.7103	2008	77.5061	13.3496	6.50079	2.64354	0
Speothos venaticus	Atlantic forest	-47.9414	-24.077	2008	100	0	0	0	0
Speothos venaticus	Pantanal	-56.1751	-16.7014	2008	15.822	79.2907	4.05874	0.82858	0
Speothos venaticus	Atlantic forest	-47.9655	-24.082	2008	100	0	0	0	0
Speothos venaticus	Pantanal	-56.1734	-16.6931	2008	6.78486	79.6427	4.19527	9.37714	0
Speothos venaticus	Atlantic forest	-48.5043	-24.7551	2008	7.09054	0	0.191919	77.5464	15.1712
Speothos venaticus	Cerrado	-52.3461	-14.667	2008	1.85734	26.0426	9.99564	36.1251	35.9793
Speothos venaticus	Atlantic forest	-51	-27	2008	56.4243	0	0	43.5757	0
Speothos venaticus	Cerrado	-57.0167	-15.8833	2008	7.54495	70.1108	0	22.3442	0
Speothos venaticus	Amazon	-60.6713	2.81859	2008	0.258345	1.49578	14.4702	0	83.7757
Speothos venaticus	Atlantic forest	-46.7913	-21.9754	2008	0.211764	0	0	4.46243	95.3258
Speothos venaticus	Atlantic forest	-48.6597	-24.702	2008	38.287	0	1.13133	60.5817	0
Speothos venaticus	Atlantic forest	-49.2333	-26.4333	2008	31.7293	0	0	34.689	33.5816
Speothos venaticus	Cerrado	-47.5093	-14.1257	2008	14.7926	70.8999	0	11.1872	3.12034
Speothos venaticus	Amazon	-73.6611	-7.43167	2008	98.1009	0	0	1.89909	0
Speothos venaticus	Amazon	-52.915	-12.588	2008	84.8695	1.4948	0	13.6357	0
Speothos venaticus	Amazon	-47.5	-3.75	2009	0	0.29988	0	31.112	68.5882
Speothos venaticus	Amazon	-65.2681	-4.84861	2010	97.6496	0	0	2.3504	0
Speothos venaticus	Amazon	-50.4167	-6.16667	2010	98.1148	0	0	1.88522	0
Speothos venaticus	Pantanal	-57.6587	-17.5427	2013	0	7.54748	92.4525	0	0
Speothos venaticus	Amazon	-48	-2.96667	2016	54.3449	0	0	45.6551	0
Speothos venaticus	Amazon	-47.7097	-3.228	2017	20.6563	0	0	79.3437	0
1Forest (%): of forest formation, savannah formation, rural formation, planted forest
2Natural open areas (%): of other non-forest natural formation, rocky outcrop, beach/dune
3Water (%): of rivers and lakes, non-forest natural wetland, mangrove
4Anthropized open areas (%): of annual perennial crop, mosaic of agriculture and pasture, pasture, mining, other non-vegetated area
5Urban areas (%): urban infrastructure
