# Supplementary material for: Wild canids and the ecological traps facing the climate change and deforestation in the Amazon Forest
Source: Ecol Evol. 2023 Jun 9;13(6):e10150. doi: 10.1002/ece3.10150 (PMC10251424; doi:10.1002/ece3.10150)
Supplement: Supplementary file 4 — Table S4. [file ECE3-13-e10150-s008.xlsx]

## Sheet: Planilha1
Table S4. Variance inflation factor (VIF) values for the full model of each model with the canids species. In the full model, the occurence probability of each canid is modelled as a function of the covariates listed in the first row. Below of each full model are presented the VIF values for the model after collinearity has been removed by deleting the variable for which the VIF value was highest…
Covariate		% of Forest	% of Anthropogenic area	% of Water	% of Urban area	% of Natural area
VIF value to Atelocynus microtis	(full model)	3295.71	2712.33	608.379	22.2451	2.69082
VIF value to Atelocynus microtis	(variable removed)	5.55768	4.64514		1.24674	1.35181
VIF value to Cerdocyon thous	(full model)	2233.9	915.232	92.4412	1223.39	813.532
VIF value to Cerdocyon thous	(variable removed)	1.89435	1.55863	1.13925		1.39598
VIF value to Speothos venaticus	(full model)	239.351	73.9686	20.7281	110.882	58.2179
VIF value to Speothos venaticus	(variable removed)	1.89435	1.55863	1.13925		1.39598
Final models to which model selection and structural equation models were applied (via R sintax):
Atelocynus microtis: Occurrence probability ~ %Forest + %Natural Open Areas + %Anthropized Open Areas + %Urban Areas, family = binomial;
	Dispersion parameter of the model: 0.8820
Cerdocyon thous: Occurrence probability ~ %Forest + %Natural Open Areas + %Water + %Anthropized Open Areas, family = binomial;
	Dispersion parameter of the model: 1.0300
Speothos venaticus: Occurrence probability ~ %Forest + %Natural Open Areas + %Water + %Anthropized Open Areas, family = binomial;
	Dispersion parameter of the model: 1.2759
