# Supplementary material for: Wild canids and the ecological traps facing the climate change and deforestation in the Amazon Forest
Source: Ecol Evol. 2023 Jun 9;13(6):e10150. doi: 10.1002/ece3.10150 (PMC10251424; doi:10.1002/ece3.10150)
Supplement: Supplementary file 5 — Table S5. [file ECE3-13-e10150-s005.xlsx]

## Sheet: Planilha1
Table S5. Relative importance values for each predictor variable (number of models contained) based in the sum of models subset with ΔAICc<4. Bold values represent the variables considered to have a strong influence (w+ >0.70) on the parameters of interest (in the case, species occurrence).
Explanatory variable	Sum of model weights
	Atelocynus microtis	Cerdocyon thous	Speothos venaticus
% of Forest	0.47(2)	1.00(3)	0.30(3)
% of Natural open area	1.00(3)	1.00(3)	1.00(7)
% of Water	-	0.85(2)	0.26(3)
% of Anthropized open area	0.88(2)	0.53(2)	0.71(4)
% of Urban area	1.00(3)	-	-
