# Supplementary material for: Wild canids and the ecological traps facing the climate change and deforestation in the Amazon Forest
Source: Ecol Evol. 2023 Jun 9;13(6):e10150. doi: 10.1002/ece3.10150 (PMC10251424; doi:10.1002/ece3.10150)
Supplement: Supplementary file 6 — Table S6. [file ECE3-13-e10150-s003.xlsx]

## Sheet: Planilha1
Table S6. All models subset for the canids species with ΔAICc<4. %FRST: forest; %NOA: natural open areas; %WAT: water; %AOA: anthropized open areas; %URB: urban.
Canids	Model	(Int)	%FRST	%NOA	%WAT	%AOA	%URB	k	AICc	delta	weight
Atelocynus microtis	14	0.041		-0.183	-	-0.019	-0.078	4	205300	0.000	0.486
	16	1800	-0.018	-0.231	-	-0.036	-0.100	5	206100	0.830	0.320
	15	-1246	0.012	-0.164	-		-0.070	4	208200	2910	0.113
Cerdocyon thous	15	0.842	-0.025	-0.024	-0.044		-	4	238600	0.000	0.413
	16	0.338	-0.021	-0.020	-0.036	0.010	-	5	239000	0.380	0.342
	8	-0.138	-0.017	-0.016		0.015	-	4	240900	2320	0.129
Speothos venaticus	6	-0.387		0.029		-0.012	-	3	290200	0.000	0.330
	8	-0.041	-0.004	0.026		-0.015	-	4	291500	1300	0.172
	5	-0.556		0.030			-	2	291700	1520	0.154
	14	-0.408		0.029	0.005	-0.011	-	4	292100	1910	0.127
	13	-0.581		0.030	0.007		-	3	293400	3240	0.065
	16	0.051	-0.004	0.026	0.001	-0.015	-	5	293500	3390	0.061
	7	-0.669	0.002	0.031			-	3	293600	3400	0.060
